# Supplementary material for: Photophysical Properties of Free, Zinc‑, and Pyridine- Chlorin e6 Trimethyl Ester: A Computational Study with Vibrational Effects
Source: ACS Omega. 2026 Mar 24;11(13):20241–53. doi: 10.1021/acsomega.5c10268 (PMC13063191; doi:10.1021/acsomega.5c10268)
Supplement: Supplementary file 2 [file ao5c10268_si_002.zip]

Archive with 3 entries (3 files):
- ISC_PyrTMEe6_dSOCME.xls
- ISC_TMEe6_dSOCME.xls
- ISC_ZnTMEe6_dSOCME.xls
