# Supplementary material for: Photophysical Properties of Free, Zinc‑, and Pyridine- Chlorin e6 Trimethyl Ester: A Computational Study with Vibrational Effects
Source: ACS Omega. 2026 Mar 24;11(13):20241–53. doi: 10.1021/acsomega.5c10268 (PMC13063191; doi:10.1021/acsomega.5c10268)
Supplement: Supplementary file 2 [file ao5c10268_si_002.zip › ISC_PyrTMEe6_dSOCME.xls]

## Sheet: ΔSOCME_ISC_PyrTMEe6_S1-T1
		1			0			-1
	Frecuency (cm-1)	Re	Im	|ΔSOCME| (cm-1)	Re	Im	|ΔSOCME| (cm-1)	Re	Im	|ΔSOCME| (cm-1)	Σ|ΔSOCME| (cm-1)		Conversion Factor to change from a.u. to cm-1	219475
0	103.401	2.07555e-10	2.24327e-10	0.0001	0	-1.24649e-10	0	2.17217e-10	-2.01696e-10	0.0001	0.0002
1	104.745	4.19848e-10	-1.19476e-09	0.0003	0	3.95911e-10	0.0001	4.21696e-10	1.18987e-09	0.0003	0.0007
2	112.558	-3.6198e-10	5.34653e-11	0.0001	0	1.03927e-10	0	-3.59423e-10	-4.2803e-11	0.0001	0.0002
3	115.051	3.14774e-11	-1.02966e-11	0	0	1.57676e-10	0	2.58883e-11	-1.24564e-11	0	0
4	130.015	1.70052e-11	1.89951e-10	0	0	-3.42747e-11	0	1.22737e-11	-2.03586e-10	0	0
5	135.097	-3.83737e-10	-1.25713e-09	0.0003	0	1.79914e-11	0	-3.74532e-10	1.26801e-09	0.0003	0.0006
6	138.109	4.62633e-10	1.04182e-10	0.0001	0	-2.56242e-10	0.0001	4.74963e-10	-9.72602e-11	0.0001	0.0003
7	140.327	-4.18794e-10	-3.93014e-10	0.0001	0	5.43118e-11	0	-4.13503e-10	3.92442e-10	0.0001	0.0002
8	142.924	7.02262e-10	-3.43203e-10	0.0002	0	4.20084e-10	0.0001	7.19013e-10	3.72395e-10	0.0002	0.0005
9	148.293	3.17333e-11	-4.22181e-10	0.0001	0	-3.62668e-10	0.0001	2.65802e-11	4.11808e-10	0.0001	0.0003
10	152.475	2.28016e-11	-1.36697e-10	0	0	-3.30273e-11	0	3.92524e-11	1.68414e-10	0	0
11	155.962	1.84992e-10	-3.00697e-10	0.0001	0	-6.19422e-10	0.0001	1.73207e-10	2.6587e-10	0.0001	0.0003
12	165.478	-1.66667e-10	1.13294e-09	0.0003	0	8.93872e-10	0.0002	-1.57882e-10	-1.10723e-09	0.0002	0.0007
13	170.894	-2.68738e-10	4.31535e-10	0.0001	0	-1.47413e-10	0	-2.69544e-10	-4.37915e-10	0.0001	0.0002
14	172.762	7.69516e-10	-1.82009e-09	0.0004	0	3.27806e-10	0.0001	7.90808e-10	1.85114e-09	0.0004	0.0009
15	175.816	-1.03501e-09	8.20998e-10	0.0003	0	-1.3098e-10	0	-1.04951e-09	-8.64519e-10	0.0003	0.0006
16	184.197	-9.67983e-11	4.20174e-10	0.0001	0	-2.97674e-10	0.0001	-7.67712e-11	-3.86697e-10	0.0001	0.0003
17	194.181	-1.145e-10	-3.66627e-10	0.0001	0	-2.52767e-10	0.0001	-1.24858e-10	3.44548e-10	0.0001	0.0003
18	198.089	9.1713e-10	-1.56395e-11	0.0002	0	-3.64043e-10	0.0001	9.30011e-10	2.9666e-11	0.0002	0.0005
19	203.161	4.01728e-10	4.20254e-10	0.0001	0	2.83059e-10	0.0001	4.32174e-10	-3.53483e-10	0.0001	0.0003
20	220.055	4.66809e-10	4.8206e-11	0.0001	0	-4.32855e-10	0.0001	4.64862e-10	-7.17307e-11	0.0001	0.0003
21	224.448	4.28302e-10	2.72793e-11	0.0001	0	-4.69974e-10	0.0001	4.2773e-10	-2.67086e-11	0.0001	0.0003
22	232.359	1.48245e-09	-3.26647e-09	0.0008	0	-8.4998e-10	0.0002	1.51683e-09	3.31902e-09	0.0008	0.0018
23	235.201	2.44753e-10	7.87131e-10	0.0002	0	6.86258e-10	0.0002	2.74715e-10	-7.35647e-10	0.0002	0.0006
24	238.272	1.39182e-09	-2.07831e-09	0.0005	0	-8.3321e-10	0.0002	1.41658e-09	2.13313e-09	0.0006	0.0013
25	240.385	-1.1279e-09	1.17872e-09	0.0004	0	-9.16199e-11	0	-1.15069e-09	-1.22084e-09	0.0004	0.0008
26	248.319	1.19632e-09	-1.0655e-09	0.0004	0	-7.35549e-10	0.0002	1.22388e-09	1.08131e-09	0.0004	0.001
27	257.54	-3.31025e-10	5.52143e-10	0.0001	0	-6.57235e-11	0	-3.29918e-10	-5.43986e-10	0.0001	0.0002
28	262.293	-1.74138e-09	3.47742e-09	0.0009	0	8.06543e-10	0.0002	-1.75713e-09	-3.50656e-09	0.0009	0.002
29	274.816	3.76669e-10	-2.46249e-09	0.0005	0	-6.74557e-10	0.0001	3.73679e-10	2.463e-09	0.0005	0.0011
30	276.924	1.02349e-09	-3.53988e-09	0.0008	0	-6.32876e-10	0.0001	1.02375e-09	3.51532e-09	0.0008	0.0017
31	279.99	-2.26044e-10	-2.99895e-09	0.0007	0	6.40282e-10	0.0001	-2.21163e-10	3.02184e-09	0.0007	0.0015
32	288.087	1.30382e-09	-4.21005e-10	0.0003	0	-5.2075e-10	0.0001	1.30575e-09	4.28958e-10	0.0003	0.0007
33	294.047	-5.58506e-10	-4.64913e-10	0.0002	0	-5.73382e-10	0.0001	-5.24954e-10	5.27115e-10	0.0002	0.0005
34	295.435	-1.31939e-10	-8.55996e-10	0.0002	0	-1.18149e-10	0	-1.26274e-10	8.60547e-10	0.0002	0.0004
35	317.457	-1.57714e-09	-7.46476e-10	0.0004	0	-8.31823e-11	0	-1.59224e-09	7.24895e-10	0.0004	0.0008
36	318.49	4.92479e-10	-1.23404e-10	0.0001	0	-2.14815e-10	0	5.05623e-10	1.52423e-10	0.0001	0.0002
37	330.043	-1.09856e-09	-1.25928e-09	0.0004	0	2.18487e-10	0	-1.10706e-09	1.23391e-09	0.0004	0.0008
38	340.622	1.148e-10	1.64067e-09	0.0004	0	4.83069e-10	0.0001	1.41248e-10	-1.56972e-09	0.0003	0.0008
39	356.17	-2.73136e-09	9.95964e-11	0.0006	0	6.55809e-10	0.0001	-2.74685e-09	-1.40053e-10	0.0006	0.0013
40	362.195	1.03383e-09	1.49013e-09	0.0004	0	5.65767e-10	0.0001	1.04152e-09	-1.45696e-09	0.0004	0.0009
41	367.822	-1.99364e-09	3.62098e-09	0.0009	0	-1.3779e-09	0.0003	-2.00335e-09	-3.64024e-09	0.0009	0.0021
42	373.287	-5.11772e-09	6.98052e-09	0.0019	0	-8.2714e-10	0.0002	-5.15663e-09	-7.0227e-09	0.0019	0.004
43	386.876	1.51344e-10	-4.32446e-09	0.0009	0	1.21088e-09	0.0003	1.43206e-10	4.29767e-09	0.0009	0.0021
44	401.146	-2.85222e-09	-1.77526e-09	0.0007	0	-1.12892e-09	0.0002	-2.81132e-09	1.87789e-09	0.0007	0.0016
45	413.29	-2.80559e-09	-1.94907e-09	0.0007	0	-1.95555e-09	0.0004	-2.76658e-09	2.05603e-09	0.0008	0.0019
46	415.53	1.11297e-09	3.7659e-10	0.0003	0	1.09072e-09	0.0002	1.12711e-09	-3.48736e-10	0.0003	0.0008
47	417.709	-8.02357e-10	7.08159e-10	0.0002	0	-1.63909e-09	0.0004	-7.99578e-10	-7.07281e-10	0.0002	0.0008
48	445.536	2.73356e-09	6.63955e-09	0.0016	0	-4.87107e-10	0.0001	2.73789e-09	-6.6379e-09	0.0016	0.0033
49	464.024	1.30611e-09	-2.40644e-09	0.0006	0	-1.77241e-10	0	1.28871e-09	2.34857e-09	0.0006	0.0012
50	468.11	4.95619e-09	-5.11161e-09	0.0016	0	-1.11303e-09	0.0002	4.968e-09	5.12024e-09	0.0016	0.0034
51	473.072	-3.41353e-09	8.24801e-09	0.002	0	-1.60092e-10	0	-3.36769e-09	-8.17469e-09	0.0019	0.0039
52	493.636	4.20408e-09	7.3079e-09	0.0019	0	-3.16744e-09	0.0007	4.23481e-09	-7.21177e-09	0.0018	0.0044
53	514.09	2.23666e-10	1.76587e-09	0.0004	0	-2.36582e-09	0.0005	2.454e-10	-1.71205e-09	0.0004	0.0013
54	518.164	-1.77389e-09	6.13307e-09	0.0014	0	-7.6738e-10	0.0002	-1.75876e-09	-6.11358e-09	0.0014	0.003
55	541.148	3.75122e-09	-5.73714e-09	0.0015	0	-1.41359e-09	0.0003	3.70064e-09	5.58394e-09	0.0015	0.0033
56	550.444	-7.80609e-09	1.98313e-08	0.0047	0	-1.90347e-09	0.0004	-7.74404e-09	-1.96931e-08	0.0046	0.0097
57	575.398	-4.54278e-09	5.55923e-09	0.0016	0	-1.13977e-09	0.0003	-4.56715e-09	-5.63982e-09	0.0016	0.0035
58	584.391	-2.59559e-09	-4.4928e-09	0.0011	0	-2.55547e-09	0.0006	-2.57962e-09	4.50927e-09	0.0011	0.0028
59	591.714	-2.47357e-09	-5.36201e-09	0.0013	0	1.66519e-09	0.0004	-2.49306e-09	5.30047e-09	0.0013	0.003
60	602.953	2.59331e-09	3.2917e-09	0.0009	0	4.00718e-10	0.0001	2.59073e-09	-3.27513e-09	0.0009	0.0019
61	621.131	2.35362e-09	-5.62777e-09	0.0013	0	-2.35149e-09	0.0005	2.39447e-09	5.73923e-09	0.0014	0.0032
62	625.086	-1.02093e-09	-1.87664e-09	0.0005	0	2.97179e-09	0.0007	-9.71375e-10	1.99811e-09	0.0005	0.0017
63	643.618	3.51839e-09	4.11356e-09	0.0012	0	-1.83406e-09	0.0004	3.49083e-09	-4.19571e-09	0.0012	0.0028
64	657.304	-1.17543e-09	3.84306e-09	0.0009	0	4.67123e-10	0.0001	-1.16575e-09	-3.82468e-09	0.0009	0.0019
65	665.631	-1.74692e-09	-1.13976e-09	0.0005	0	7.49641e-10	0.0002	-1.7224e-09	1.20083e-09	0.0005	0.0012
66	677.889	-1.68703e-09	8.13014e-10	0.0004	0	4.10591e-10	0.0001	-1.72117e-09	-9.14981e-10	0.0004	0.0009
67	681.73	2.44557e-09	1.65071e-09	0.0006	0	-1.67849e-10	0	2.38034e-09	-1.79381e-09	0.0007	0.0013
68	687.955	1.01098e-09	4.67797e-10	0.0002	0	7.07462e-10	0.0002	9.9649e-10	-4.7567e-10	0.0002	0.0006
69	699.768	-1.97022e-09	4.25301e-10	0.0004	0	-6.82161e-10	0.0001	-1.99108e-09	-5.0414e-10	0.0005	0.001
70	705.081	2.15051e-09	-1.0431e-09	0.0005	0	2.79452e-10	0.0001	2.14913e-09	1.02024e-09	0.0005	0.0011
71	707.211	-4.71405e-09	1.65015e-09	0.0011	0	-8.70093e-10	0.0002	-4.7152e-09	-1.65753e-09	0.0011	0.0024
72	714.063	1.60551e-09	3.9702e-09	0.0009	0	-5.68233e-10	0.0001	1.65101e-09	-3.83359e-09	0.0009	0.0019
73	720.446	3.92534e-09	-2.98647e-09	0.0011	0	2.07873e-09	0.0005	3.90634e-09	2.95534e-09	0.0011	0.0027
74	725.312	-2.9689e-09	-4.73807e-10	0.0007	0	-8.60447e-10	0.0002	-2.99883e-09	4.08412e-10	0.0007	0.0016
75	733.877	-1.76153e-09	4.86342e-09	0.0011	0	6.01114e-10	0.0001	-1.83518e-09	-4.98949e-09	0.0012	0.0024
76	736.66	7.18727e-09	5.05837e-09	0.0019	0	1.27099e-09	0.0003	7.19499e-09	-4.99071e-09	0.0019	0.0041
77	738.901	9.30381e-09	-5.89263e-09	0.0024	0	-2.01187e-09	0.0004	9.25133e-09	5.78361e-09	0.0024	0.0052
78	744.525	4.41189e-09	-1.80392e-10	0.001	0	-1.27873e-09	0.0003	4.46309e-09	3.06415e-10	0.001	0.0023
79	751.718	-2.29979e-09	-6.96498e-10	0.0005	0	1.56269e-09	0.0003	-2.24278e-09	8.51414e-10	0.0005	0.0013
80	756.629	-4.51907e-09	2.24632e-09	0.0011	0	2.13216e-09	0.0005	-4.51337e-09	-2.18925e-09	0.0011	0.0027
81	763.358	2.21066e-10	-5.74169e-09	0.0013	0	-2.48048e-09	0.0005	1.52368e-10	5.54865e-09	0.0012	0.003
82	767.016	1.0019e-09	-1.12571e-09	0.0003	0	-1.95174e-09	0.0004	1.0135e-09	1.1873e-09	0.0003	0.001
83	768.698	-2.30568e-09	-2.09351e-09	0.0007	0	-3.53498e-10	0.0001	-2.29354e-09	2.19831e-09	0.0007	0.0015
84	777.161	-3.22373e-09	-5.71516e-09	0.0014	0	1.68241e-09	0.0004	-3.27255e-09	5.5677e-09	0.0014	0.0032
85	783.634	-8.04708e-10	-4.48402e-09	0.001	0	-9.91534e-10	0.0002	-7.67639e-10	4.5364e-09	0.001	0.0022
86	799.288	9.22301e-10	-4.75519e-09	0.0011	0	-3.80395e-10	0.0001	9.18914e-10	4.73544e-09	0.0011	0.0023
87	804.539	9.69987e-10	3.97855e-09	0.0009	0	9.17346e-10	0.0002	8.88659e-10	-4.16275e-09	0.0009	0.002
88	821.985	2.16262e-10	2.85135e-10	0.0001	0	-1.1851e-09	0.0003	2.52303e-10	-2.02112e-10	0.0001	0.0005
89	827.431	1.21457e-10	-5.60985e-09	0.0012	0	-3.98541e-10	0.0001	3.27206e-11	5.39723e-09	0.0012	0.0025
90	831.239	-2.28972e-09	3.46871e-09	0.0009	0	9.18164e-10	0.0002	-2.35977e-09	-3.62365e-09	0.0009	0.002
91	836.469	2.04954e-09	-8.0787e-10	0.0005	0	6.86798e-10	0.0002	2.00965e-09	7.02782e-10	0.0005	0.0012
92	839.27	-1.64267e-09	2.97059e-09	0.0007	0	5.44716e-10	0.0001	-1.6239e-09	-2.94042e-09	0.0007	0.0015
93	854.075	-2.16478e-10	8.19932e-09	0.0018	0	-2.49644e-09	0.0005	-2.17174e-10	-8.18713e-09	0.0018	0.0041
94	863.995	2.02658e-09	8.40032e-10	0.0005	0	1.13723e-09	0.0002	2.03898e-09	-7.68814e-10	0.0005	0.0012
95	881.378	-6.77295e-09	-2.11774e-09	0.0016	0	-2.156e-10	0	-6.75439e-09	2.13981e-09	0.0016	0.0032
96	887.141	-2.52331e-12	-2.08242e-11	0	0	2.93676e-10	0.0001	2.03273e-12	2.95835e-11	0	0.0001
97	892.903	-1.16393e-09	1.15924e-09	0.0004	0	1.24923e-09	0.0003	-1.1439e-09	-1.1099e-09	0.0003	0.001
98	902.081	-1.70923e-09	3.45478e-09	0.0008	0	4.53531e-10	0.0001	-1.71602e-09	-3.48207e-09	0.0009	0.0018
99	906.972	-3.57322e-09	2.75664e-09	0.001	0	7.16359e-11	0	-3.55987e-09	-2.73296e-09	0.001	0.002
100	917.804	1.72707e-09	-7.49734e-09	0.0017	0	-5.9865e-10	0.0001	1.68045e-09	7.35798e-09	0.0017	0.0035
101	923.148	-8.92312e-10	-5.69008e-10	0.0002	0	-1.82265e-10	0	-9.51624e-10	4.35364e-10	0.0002	0.0004
102	935.362	6.32713e-10	-3.6674e-09	0.0008	0	1.13141e-11	0	5.62142e-10	3.46058e-09	0.0008	0.0016
103	938.975	-9.62043e-10	-1.23678e-09	0.0003	0	1.74857e-10	0	-9.20071e-10	1.40351e-09	0.0004	0.0007
104	946.011	-2.5895e-09	2.07777e-09	0.0007	0	6.92707e-10	0.0002	-2.54493e-09	-1.98725e-09	0.0007	0.0016
105	973.522	4.93546e-10	9.04423e-10	0.0002	0	-3.43854e-10	0.0001	4.76798e-10	-9.39165e-10	0.0002	0.0005
106	979.786	-1.60581e-10	2.42228e-10	0.0001	0	-3.59133e-10	0.0001	-2.33794e-10	-4.63066e-10	0.0001	0.0003
107	990.133	5.42528e-11	8.12899e-11	0	0	-2.20824e-11	0	1.26883e-11	-2.11433e-10	0	0
108	1001.41	-2.93279e-10	-2.26705e-10	0.0001	0	-3.22584e-10	0.0001	-2.66563e-10	2.9382e-10	0.0001	0.0003
109	1002.88	-3.03741e-09	3.35509e-09	0.001	0	7.51877e-10	0.0002	-3.01947e-09	-3.26091e-09	0.001	0.0022
110	1004.66	2.43087e-09	-2.67853e-09	0.0008	0	-9.89123e-10	0.0002	2.41e-09	2.66578e-09	0.0008	0.0018
111	1012.23	7.07646e-10	-1.79416e-09	0.0004	0	-2.45934e-10	0.0001	6.21925e-10	1.5288e-09	0.0004	0.0009
112	1032.63	1.42559e-09	-6.09296e-09	0.0014	0	-5.26282e-10	0.0001	1.39124e-09	5.97309e-09	0.0013	0.0028
113	1033.02	1.83757e-10	-9.23697e-10	0.0002	0	1.57161e-10	0	1.80622e-10	9.0906e-10	0.0002	0.0004
114	1042.61	-2.10009e-09	2.14129e-09	0.0007	0	-1.99185e-10	0	-2.04923e-09	-1.96649e-09	0.0006	0.0013
115	1046.16	-3.10356e-09	3.39005e-09	0.001	0	-6.27574e-10	0.0001	-3.09947e-09	-3.40424e-09	0.001	0.0021
116	1048.3	7.56938e-10	1.40017e-09	0.0003	0	-3.68955e-10	0.0001	6.76198e-10	-1.61291e-09	0.0004	0.0008
117	1052.14	1.08257e-09	3.4108e-11	0.0002	0	-9.07602e-11	0	9.79807e-10	-2.77697e-10	0.0002	0.0004
118	1054.23	-3.53741e-10	-1.47037e-09	0.0003	0	2.60566e-10	0.0001	-3.78465e-10	1.39004e-09	0.0003	0.0007
119	1057.13	3.81414e-11	3.57839e-09	0.0008	0	7.30361e-10	0.0002	-1.04684e-11	-3.71545e-09	0.0008	0.0018
120	1062.25	5.65201e-10	1.48685e-09	0.0003	0	-1.10503e-10	0	5.90981e-10	-1.41359e-09	0.0003	0.0006
121	1062.7	-8.16747e-10	-1.80261e-09	0.0004	0	-1.87271e-10	0	-9.01035e-10	1.58303e-09	0.0004	0.0008
122	1073.03	-1.55427e-10	-9.9755e-10	0.0002	0	3.61207e-10	0.0001	-1.53839e-10	9.9592e-10	0.0002	0.0005
123	1074.62	4.60028e-10	2.80754e-09	0.0006	0	-4.26963e-10	0.0001	4.23407e-10	-2.90665e-09	0.0006	0.0013
124	1075.66	-2.0173e-10	-1.05985e-09	0.0002	0	-4.00454e-10	0.0001	-1.98865e-10	1.08504e-09	0.0002	0.0005
125	1088.09	-1.01145e-09	5.16198e-09	0.0012	0	-6.91707e-10	0.0002	-1.05883e-09	-5.27206e-09	0.0012	0.0026
126	1089.34	7.70221e-10	-1.61593e-09	0.0004	0	2.85562e-10	0.0001	7.72653e-10	1.63469e-09	0.0004	0.0009
127	1095.12	-2.50503e-09	3.1184e-09	0.0009	0	6.16123e-10	0.0001	-2.4446e-09	-2.92859e-09	0.0008	0.0018
128	1117.88	7.31324e-10	5.619e-09	0.0012	0	-7.12052e-11	0	7.59675e-10	-5.52666e-09	0.0012	0.0024
129	1127.57	-5.20885e-10	1.28195e-09	0.0003	0	7.497e-11	0	-4.94114e-10	-1.17606e-09	0.0003	0.0006
130	1130.05	-1.24923e-09	2.80988e-09	0.0007	0	1.32813e-10	0	-1.21827e-09	-2.68864e-09	0.0006	0.0013
131	1137.76	3.2346e-10	2.87687e-09	0.0006	0	3.58319e-10	0.0001	2.46308e-10	-3.05296e-09	0.0007	0.0014
132	1152.03	2.46176e-09	-7.44487e-09	0.0017	0	-1.12942e-09	0.0002	2.33929e-09	7.17257e-09	0.0017	0.0036
133	1158.85	8.328e-10	-3.84591e-09	0.0009	0	-1.09311e-10	0	8.00581e-10	3.73946e-09	0.0008	0.0017
134	1160.69	2.79709e-10	3.40862e-09	0.0008	0	2.72283e-10	0.0001	3.29418e-10	-3.2565e-09	0.0007	0.0016
135	1169.38	-9.51606e-11	-4.57987e-10	0.0001	0	-1.17658e-10	0	-1.30884e-10	3.87979e-10	0.0001	0.0002
136	1175.1	-1.61527e-10	-4.9703e-09	0.0011	0	-7.52111e-10	0.0002	-1.62425e-10	4.97657e-09	0.0011	0.0024
137	1176.64	1.29462e-09	-2.43962e-09	0.0006	0	-4.03853e-10	0.0001	1.27293e-09	2.3687e-09	0.0006	0.0013
138	1178.44	1.7797e-09	-3.12659e-09	0.0008	0	-8.18722e-10	0.0002	1.71074e-09	2.97338e-09	0.0008	0.0018
139	1178.61	-4.75161e-10	8.88022e-10	0.0002	0	2.99213e-10	0.0001	-4.47642e-10	-8.12715e-10	0.0002	0.0005
140	1179.89	4.20824e-10	4.68357e-10	0.0001	0	-3.21614e-11	0	4.20868e-10	-4.76352e-10	0.0001	0.0002
141	1181.15	1.2449e-09	-1.47238e-10	0.0003	0	2.86539e-12	0	1.26195e-09	1.61735e-10	0.0003	0.0006
142	1188.46	-8.81586e-10	1.89025e-09	0.0005	0	3.34199e-10	0.0001	-9.49212e-10	-2.08272e-09	0.0005	0.0011
143	1194.36	-8.7262e-10	-2.17012e-09	0.0005	0	2.37105e-10	0.0001	-8.10102e-10	2.31479e-09	0.0005	0.0011
144	1198.79	4.68911e-10	3.28879e-09	0.0007	0	-4.14996e-10	0.0001	4.97849e-10	-3.19574e-09	0.0007	0.0015
145	1204.62	6.3079e-10	-2.76193e-09	0.0006	0	-6.39501e-10	0.0001	6.07619e-10	2.68934e-09	0.0006	0.0013
146	1206.89	3.08479e-10	1.47276e-09	0.0003	0	-4.28242e-10	0.0001	3.26131e-10	-1.42357e-09	0.0003	0.0007
147	1213.33	-1.84878e-09	6.43106e-09	0.0015	0	5.51735e-10	0.0001	-1.8353e-09	-6.35942e-09	0.0015	0.0031
148	1219.32	-1.65611e-10	-7.5357e-10	0.0002	0	-1.98947e-10	0	-1.81673e-10	7.05948e-10	0.0002	0.0004
149	1225.3	1.72047e-09	-1.16248e-08	0.0026	0	-1.39177e-09	0.0003	1.67181e-09	1.15099e-08	0.0026	0.0055
150	1238.15	-4.23765e-09	2.61854e-09	0.0011	0	9.27333e-10	0.0002	-4.27161e-09	-2.71583e-09	0.0011	0.0024
151	1248.41	-2.8231e-09	3.10897e-09	0.0009	0	-4.50781e-10	0.0001	-2.73781e-09	-2.87333e-09	0.0009	0.0019
152	1254.66	-1.16078e-09	3.11038e-09	0.0007	0	6.26691e-11	0	-1.21104e-09	-3.24364e-09	0.0008	0.0015
153	1258.89	-6.25914e-10	-4.25835e-10	0.0002	0	-5.6592e-10	0.0001	-6.91209e-10	3.36726e-10	0.0002	0.0005
154	1278.28	1.40167e-09	-1.03186e-09	0.0004	0	-7.81916e-10	0.0002	1.38538e-09	1.02005e-09	0.0004	0.001
155	1280	-1.14125e-09	1.43262e-09	0.0004	0	4.6132e-10	0.0001	-1.11096e-09	-1.30917e-09	0.0004	0.0009
156	1288.98	3.33212e-09	-1.15381e-09	0.0008	0	5.2708e-10	0.0001	3.31961e-09	1.13849e-09	0.0008	0.0017
157	1298.13	-4.93966e-10	1.31001e-09	0.0003	0	-7.05859e-10	0.0002	-5.10823e-10	-1.35108e-09	0.0003	0.0008
158	1310.12	-8.68554e-10	4.10161e-09	0.0009	0	8.64954e-10	0.0002	-8.67133e-10	-4.10203e-09	0.0009	0.002
159	1313.22	-2.7546e-09	6.49604e-09	0.0015	0	1.83278e-09	0.0004	-2.78227e-09	-6.50347e-09	0.0016	0.0035
160	1318.52	-2.37997e-09	4.09174e-09	0.001	0	5.84348e-10	0.0001	-2.40765e-09	-4.21812e-09	0.0011	0.0022
161	1336.31	2.30848e-10	-3.61173e-09	0.0008	0	1.55398e-10	0	1.33048e-10	3.42408e-09	0.0008	0.0016
162	1336.41	-1.69505e-09	-6.08541e-10	0.0004	0	6.10336e-10	0.0001	-1.69021e-09	7.348e-10	0.0004	0.0009
163	1343.14	2.52302e-09	-7.14226e-09	0.0017	0	-9.69596e-10	0.0002	2.45575e-09	6.95603e-09	0.0016	0.0035
164	1345.87	-6.9804e-11	-1.3692e-10	0	0	2.2289e-10	0	-7.91194e-11	1.64781e-10	0	0
165	1357.67	-1.79125e-09	1.56244e-09	0.0005	0	8.04833e-10	0.0002	-1.81802e-09	-1.69382e-09	0.0005	0.0012
166	1372.13	7.3185e-10	-6.55054e-09	0.0014	0	-1.16241e-09	0.0003	7.42631e-10	6.58133e-09	0.0015	0.0032
167	1372.85	3.99494e-10	-3.82259e-09	0.0008	0	-4.38756e-10	0.0001	4.19462e-10	3.87566e-09	0.0009	0.0018
168	1382.11	-6.65821e-10	6.87641e-09	0.0015	0	7.79923e-10	0.0002	-6.0504e-10	-6.71519e-09	0.0015	0.0032
169	1388.28	3.2544e-09	-6.37535e-09	0.0016	0	-4.80568e-10	0.0001	3.13157e-09	6.09378e-09	0.0015	0.0032
170	1391.74	1.17075e-09	-5.95255e-09	0.0013	0	-1.68264e-09	0.0004	1.03803e-09	5.63918e-09	0.0013	0.003
171	1395.19	8.2767e-11	-1.64634e-09	0.0004	0	-7.19178e-12	0	2.26513e-11	1.49193e-09	0.0003	0.0007
172	1397.23	1.41794e-09	-6.68372e-09	0.0015	0	-4.21354e-10	0.0001	1.30327e-09	6.48655e-09	0.0015	0.0031
173	1398.58	7.76749e-10	3.52278e-09	0.0008	0	3.822e-10	0.0001	8.37763e-10	-3.33642e-09	0.0008	0.0017
174	1401.42	5.88793e-10	-8.02894e-10	0.0002	0	-1.36456e-10	0	5.32496e-10	6.64889e-10	0.0002	0.0004
175	1410.34	7.20763e-10	-2.97137e-09	0.0007	0	-2.71124e-10	0.0001	7.87992e-10	3.17452e-09	0.0007	0.0015
176	1413.45	4.87262e-10	1.98613e-09	0.0004	0	-2.66143e-10	0.0001	5.21712e-10	-1.83351e-09	0.0004	0.0009
177	1421.09	1.51298e-09	-6.50884e-09	0.0015	0	-8.50974e-10	0.0002	1.45431e-09	6.3355e-09	0.0014	0.0031
178	1425.01	-2.28014e-09	6.09543e-09	0.0014	0	-1.18911e-10	0	-2.30249e-09	-6.14389e-09	0.0014	0.0028
179	1432.77	-7.09022e-10	2.41599e-09	0.0006	0	6.44458e-10	0.0001	-6.54501e-10	-2.24244e-09	0.0005	0.0012
180	1435.33	2.13169e-10	-1.07709e-10	0.0001	0	5.07923e-10	0.0001	1.61532e-10	-4.16805e-11	0	0.0002
181	1436.36	7.85801e-10	-1.01085e-09	0.0003	0	-3.07417e-10	0.0001	7.7248e-10	9.65376e-10	0.0003	0.0007
182	1444.28	1.23542e-09	-3.72815e-09	0.0009	0	3.18772e-10	0.0001	1.27486e-09	3.84639e-09	0.0009	0.0019
183	1446.46	5.06511e-10	-3.43023e-09	0.0008	0	-1.26162e-09	0.0003	5.0797e-10	3.43122e-09	0.0008	0.0019
184	1447.47	-2.10538e-09	-3.72969e-10	0.0005	0	5.2682e-10	0.0001	-2.09902e-09	4.53567e-10	0.0005	0.0011
185	1449.42	7.85231e-10	2.06157e-09	0.0005	0	1.71292e-10	0	7.0825e-10	-2.25811e-09	0.0005	0.001
186	1451.58	-5.86218e-10	3.0646e-09	0.0007	0	2.79907e-10	0.0001	-6.01683e-10	-3.12671e-09	0.0007	0.0015
187	1452.86	2.71784e-10	-2.54823e-10	0.0001	0	-9.9169e-11	0	2.56547e-10	2.20696e-10	0.0001	0.0002
188	1454.71	-3.05759e-10	3.89252e-10	0.0001	0	4.32115e-10	0.0001	-3.11456e-10	-4.22832e-10	0.0001	0.0003
189	1455.28	-8.74986e-10	-1.35675e-09	0.0004	0	7.98028e-10	0.0002	-8.37191e-10	1.43881e-09	0.0004	0.001
190	1455.82	2.42765e-10	-7.38904e-10	0.0002	0	2.0259e-10	0	2.3895e-10	6.93171e-10	0.0002	0.0004
191	1456.66	-2.87856e-10	-6.9185e-10	0.0002	0	1.4699e-10	0	-3.18497e-10	6.08685e-10	0.0002	0.0004
192	1457.41	-3.90092e-10	-7.47952e-10	0.0002	0	5.68886e-10	0.0001	-3.94692e-10	8.00414e-10	0.0002	0.0005
193	1460.01	3.10649e-10	-1.54118e-09	0.0003	0	-1.8207e-10	0	2.43052e-10	1.359e-09	0.0003	0.0006
194	1460.42	-2.41361e-10	-1.58898e-10	0.0001	0	2.78545e-10	0.0001	-2.04561e-10	2.63131e-10	0.0001	0.0003
195	1461.69	1.45904e-10	-8.58545e-10	0.0002	0	1.22446e-10	0	1.25014e-10	8.08392e-10	0.0002	0.0004
196	1462.51	8.75606e-11	-1.91779e-09	0.0004	0	-5.23753e-10	0.0001	-1.98738e-11	1.62596e-09	0.0004	0.0009
197	1464.45	3.15021e-10	7.65178e-10	0.0002	0	-3.24353e-12	0	2.79949e-10	-8.82709e-10	0.0002	0.0004
198	1465.53	-4.82166e-12	-1.99288e-10	0	0	-2.90801e-11	0	-1.84505e-11	1.66341e-10	0	0
199	1466.65	-3.37966e-10	-1.45614e-09	0.0003	0	-1.77128e-10	0	-4.05356e-10	1.272e-09	0.0003	0.0006
200	1470	3.50187e-10	-2.03521e-09	0.0005	0	-1.42903e-10	0	2.49627e-10	1.75125e-09	0.0004	0.0009
201	1476.25	7.84288e-10	-2.58402e-09	0.0006	0	-5.89003e-10	0.0001	6.80078e-10	2.34077e-09	0.0005	0.0012
202	1480.81	-1.93111e-09	4.16964e-09	0.001	0	7.99463e-10	0.0002	-1.85284e-09	-3.9136e-09	0.001	0.0022
203	1482.61	-4.19943e-09	1.11554e-08	0.0026	0	2.84441e-09	0.0006	-4.22555e-09	-1.11286e-08	0.0026	0.0058
204	1487.74	-6.03382e-11	8.56369e-10	0.0002	0	4.78901e-10	0.0001	-6.48609e-11	-8.74638e-10	0.0002	0.0005
205	1489.69	2.35594e-09	-6.00433e-09	0.0014	0	-1.35507e-09	0.0003	2.30406e-09	5.8841e-09	0.0014	0.0031
206	1500.19	3.316e-09	-6.22193e-09	0.0015	0	-1.56794e-09	0.0003	3.27759e-09	6.08973e-09	0.0015	0.0033
207	1512.26	-1.75494e-09	1.53641e-08	0.0034	0	9.373e-10	0.0002	-1.72717e-09	-1.52157e-08	0.0034	0.007
208	1524.54	-6.32664e-10	2.08714e-09	0.0005	0	5.00161e-10	0.0001	-6.41689e-10	-2.06859e-09	0.0005	0.0011
209	1531.76	-4.37593e-09	8.83726e-09	0.0022	0	9.47628e-10	0.0002	-4.39606e-09	-8.97501e-09	0.0022	0.0046
210	1533.22	-7.78582e-10	7.6893e-10	0.0002	0	-8.24627e-11	0	-7.2504e-10	-6.42871e-10	0.0002	0.0004
211	1558.83	5.99098e-11	5.99342e-09	0.0013	0	3.98981e-10	0.0001	7.83391e-11	-5.96252e-09	0.0013	0.0027
212	1566.81	-2.37519e-09	1.00001e-08	0.0023	0	1.12156e-09	0.0002	-2.40003e-09	-1.01387e-08	0.0023	0.0048
213	1576.91	3.5551e-09	-6.52691e-09	0.0016	0	-5.30422e-10	0.0001	3.55971e-09	6.53245e-09	0.0016	0.0033
214	1588.47	8.62202e-10	1.83754e-09	0.0004	0	3.97893e-11	0	8.87403e-10	-1.78112e-09	0.0004	0.0008
215	1615.13	5.33912e-09	-2.2664e-08	0.0051	0	-3.91641e-09	0.0009	5.39247e-09	2.27516e-08	0.0051	0.0111
216	1653.66	3.75316e-09	-4.21457e-10	0.0008	0	-1.59459e-09	0.0003	3.76608e-09	3.59501e-10	0.0008	0.0019
217	1662.8	3.17151e-10	-6.15296e-12	0.0001	0	1.56173e-10	0	2.6583e-10	-1.31165e-10	0.0001	0.0002
218	1697.26	3.59295e-09	-1.06124e-08	0.0025	0	-3.17357e-09	0.0007	3.54196e-09	1.04315e-08	0.0024	0.0056
219	1716.22	-6.43491e-11	6.23788e-10	0.0001	0	-5.5949e-10	0.0001	-4.79322e-12	-4.87269e-10	0.0001	0.0003
220	1725.18	5.48603e-10	5.65925e-09	0.0012	0	5.52165e-10	0.0001	5.8126e-10	-5.52168e-09	0.0012	0.0025
221	1736.46	1.54014e-09	-1.04818e-08	0.0023	0	-1.10679e-09	0.0002	1.54717e-09	1.04128e-08	0.0023	0.0048
222	1745.56	1.04339e-09	-1.18434e-09	0.0003	0	-8.46898e-10	0.0002	1.05054e-09	1.23111e-09	0.0004	0.0009
223	1823.75	1.29146e-09	1.30801e-09	0.0004	0	-5.20782e-10	0.0001	1.33265e-09	-1.20682e-09	0.0004	0.0009
224	1839.38	-9.17426e-10	2.55126e-09	0.0006	0	3.1433e-10	0.0001	-9.32189e-10	-2.51853e-09	0.0006	0.0013
225	1842.6	-8.68644e-10	-1.0797e-09	0.0003	0	8.6972e-10	0.0002	-9.68461e-10	7.63815e-10	0.0003	0.0008
226	3036.3	-3.01631e-10	1.3236e-09	0.0003	0	2.42358e-10	0.0001	-2.93677e-10	-1.29889e-09	0.0003	0.0007
227	3049.54	-5.53235e-11	1.70417e-10	0	0	-2.2707e-11	0	-2.42813e-11	-7.73751e-11	0	0
228	3050.55	-4.7358e-10	4.03376e-10	0.0001	0	-3.96296e-10	0.0001	-4.38804e-10	-2.82043e-10	0.0001	0.0003
229	3053.29	-7.92187e-11	1.06917e-10	0	0	-2.0481e-11	0	-7.70709e-11	-9.63515e-11	0	0
230	3062.62	1.66635e-10	-2.34865e-10	0.0001	0	-2.18959e-10	0	1.85009e-10	3.11557e-10	0.0001	0.0002
231	3063.98	-8.76737e-11	-2.56058e-10	0.0001	0	-1.25951e-10	0	-9.92868e-11	2.45367e-10	0.0001	0.0002
232	3070.67	-2.42058e-10	-2.13454e-10	0.0001	0	8.95361e-11	0	-2.26317e-10	2.59939e-10	0.0001	0.0002
233	3074.94	-2.63034e-10	6.39842e-10	0.0002	0	4.18206e-10	0.0001	-2.65907e-10	-6.34495e-10	0.0002	0.0005
234	3075.62	1.58243e-11	-1.68575e-11	0	0	-1.61936e-11	0	2.76502e-11	3.58055e-11	0	0
235	3077.78	1.92528e-10	6.31591e-11	0	0	1.65045e-10	0	1.88617e-10	-5.71547e-11	0	0
236	3081.11	1.25113e-10	6.89163e-11	0	0	-1.59878e-11	0	1.11752e-10	-1.41368e-10	0	0
237	3089.01	2.09882e-10	-4.39022e-11	0	0	-1.34728e-10	0	2.21097e-10	8.75659e-11	0.0001	0.0001
238	3107.66	7.6984e-10	9.90165e-10	0.0003	0	-3.36961e-10	0.0001	7.5826e-10	-9.92661e-10	0.0003	0.0007
239	3115.37	3.17298e-10	-5.16193e-10	0.0001	0	5.24972e-11	0	3.1805e-10	5.27456e-10	0.0001	0.0002
240	3117.78	-6.78109e-11	3.84269e-10	0.0001	0	-2.1827e-11	0	-5.59236e-11	-3.48029e-10	0.0001	0.0002
241	3126.44	2.83593e-10	-6.82996e-10	0.0002	0	9.36704e-10	0.0002	3.05343e-10	7.50612e-10	0.0002	0.0006
242	3132.06	-2.58337e-10	-4.22527e-10	0.0001	0	2.26076e-10	0	-2.4439e-10	4.60901e-10	0.0001	0.0002
243	3135.47	5.68414e-10	4.76476e-11	0.0001	0	2.0532e-10	0	5.81278e-10	-5.44113e-13	0.0001	0.0002
244	3142.5	8.64007e-11	-1.38378e-10	0	0	1.29071e-10	0	9.54297e-11	1.66233e-10	0	0
245	3143.42	1.48954e-10	-6.16967e-11	0	0	-1.31464e-10	0	1.59066e-10	9.323e-11	0	0
246	3144.08	-4.64623e-11	3.17222e-10	0.0001	0	1.66286e-10	0	-4.05896e-11	-3.07579e-10	0.0001	0.0002
247	3155.24	1.63181e-10	-1.33264e-10	0	0	-1.97872e-10	0	1.75826e-10	1.6984e-10	0.0001	0.0001
248	3159.27	8.69301e-11	4.67844e-11	0	0	-2.01615e-12	0	9.58351e-11	-2.49208e-11	0	0
249	3164.4	-1.36599e-09	2.7116e-09	0.0007	0	9.01691e-10	0.0002	-1.37772e-09	-2.73378e-09	0.0007	0.0016
250	3166.52	8.04198e-11	-1.97646e-10	0	0	-2.42344e-10	0.0001	8.88773e-11	2.20436e-10	0.0001	0.0002
251	3170.79	5.06839e-12	-5.55434e-11	0	0	2.97979e-11	0	1.12924e-11	7.11143e-11	0	0
252	3170.89	-5.20929e-10	1.24126e-09	0.0003	0	1.04811e-09	0.0002	-5.47404e-10	-1.27971e-09	0.0003	0.0008
253	3178.29	1.75731e-11	3.99284e-10	0.0001	0	-3.82945e-10	0.0001	3.56514e-11	-3.60758e-10	0.0001	0.0003
254	3178.4	7.14883e-12	1.3113e-10	0	0	7.26441e-11	0	3.13792e-11	-8.21339e-11	0	0
255	3179.47	2.34519e-10	7.12528e-10	0.0002	0	-4.42867e-10	0.0001	2.63626e-10	-6.51758e-10	0.0002	0.0005
256	3188.88	2.14848e-10	1.34256e-10	0.0001	0	-2.60316e-10	0.0001	1.91971e-10	-1.84538e-10	0.0001	0.0003
257	3193.61	-9.1345e-11	-4.08089e-10	0.0001	0	8.12358e-11	0	-1.0016e-10	3.88856e-10	0.0001	0.0002
258	3201.9	-1.23467e-11	-7.57369e-12	0	0	-9.77913e-11	0	-1.0308e-11	2.06775e-11	0	0
259	3206.34	-7.92943e-12	-5.17803e-11	0	0	2.17509e-11	0	9.08366e-13	7.91207e-11	0	0
260	3212.03	2.07452e-11	-5.27259e-11	0	0	-6.79095e-11	0	2.61348e-11	6.76009e-11	0	0
261	3234.5	5.66322e-10	-1.48951e-09	0.0003	0	-3.41543e-10	0.0001	5.31546e-10	1.39898e-09	0.0003	0.0007
262	3235.07	5.19417e-11	-9.72865e-11	0	0	1.55893e-10	0	4.07784e-11	7.67518e-11	0	0
263	3236	2.47587e-10	-5.79266e-10	0.0001	0	-1.92917e-10	0	2.87778e-10	6.85212e-10	0.0002	0.0003
264	3248.74	-4.24861e-10	-1.51619e-10	0.0001	0	6.37618e-11	0	-4.37816e-10	1.17605e-10	0.0001	0.0002
265	3250.79	6.62472e-11	-1.08979e-10	0	0	1.48495e-10	0	5.86271e-11	9.89962e-11	0	0
266	3252.71	-2.54175e-11	2.54427e-11	0	0	-4.72382e-11	0	-4.13491e-11	-6.06691e-11	0	0
267	3261.01	-2.7736e-11	7.58797e-11	0	0	-2.31082e-10	0.0001	-3.21541e-11	-7.45907e-11	0	0.0001
268	3267.32	8.36932e-11	-1.36095e-10	0	0	-8.52498e-12	0	6.35998e-11	9.5614e-11	0	0
269	3297.73	-3.55666e-10	-2.34975e-10	0.0001	0	5.61188e-10	0.0001	-3.53144e-10	2.43823e-10	0.0001	0.0003
270	3543.71	-1.24585e-09	-9.93822e-10	0.0003	0	2.59395e-10	0.0001	-1.20103e-09	1.09386e-09	0.0004	0.0008
271	3586.59	2.64066e-09	-4.86644e-09	0.0012	0	-8.24144e-10	0.0002	2.60157e-09	4.77389e-09	0.0012	0.0026

## Sheet: ΔSOCME_ISC_PyrTMEe6_S1-T2
		1			0			-1
	Frecuency (cm-1)	Re	Im	|ΔSOCME| (cm-1)	Re	Im	|ΔSOCME| (cm-1)	Re	Im	|ΔSOCME| (cm-1)	Σ|ΔSOCME| (cm-1)		Conversion Factor to change from a.u. to cm-1	219475
0	101.76	-3.17996e-10	-3.65866e-09	0.0008	0	7.45818e-10	0.0002	-2.62886e-10	3.74252e-09	0.0008	0.002
1	103.4	-1.52613e-09	3.27831e-09	0.0008	0	-1.18529e-09	0.0003	-1.50219e-09	-3.28426e-09	0.0008	0.002
2	111.436	-1.251e-09	-5.28955e-10	0.0003	0	1.94199e-10	0	-1.22723e-09	5.89967e-10	0.0003	0.001
3	115.132	1.7717e-10	-1.40818e-10	0	0	-7.52564e-10	0.0002	1.97932e-10	1.51323e-10	0.0001	0
4	126.704	-3.91354e-10	-5.16294e-10	0.0001	0	-4.00065e-11	0	-3.53867e-10	5.50412e-10	0.0001	0
5	132.499	-7.09756e-10	-1.75965e-10	0.0002	0	-2.79279e-10	0.0001	-6.81439e-10	1.89131e-10	0.0002	0.001
6	135.068	-2.58681e-09	-2.73229e-09	0.0008	0	-8.27382e-10	0.0002	-2.55933e-09	2.80262e-09	0.0008	0.002
7	138.335	2.66817e-12	5.86934e-11	0	0	3.03935e-10	0.0001	3.87962e-11	-5.22666e-11	0	0
8	139.36	-4.37284e-10	-9.61316e-10	0.0002	0	2.75155e-10	0.0001	-4.0047e-10	9.70163e-10	0.0002	0.001
9	145.304	8.87281e-11	1.37584e-10	0	0	-1.17919e-09	0.0003	1.15674e-10	-1.31665e-10	0	0
10	149.276	1.26848e-09	-1.75303e-09	0.0005	0	8.40822e-10	0.0002	1.28894e-09	1.80733e-09	0.0005	0.001
11	155.981	8.81045e-11	-8.20939e-10	0.0002	0	-2.03837e-09	0.0004	1.11046e-10	8.17142e-10	0.0002	0.001
12	160.718	-6.32244e-10	-1.95514e-09	0.0005	0	-1.16485e-09	0.0003	-5.9613e-10	1.97188e-09	0.0005	0.001
13	165.638	-4.68326e-11	-2.39671e-10	0.0001	0	-1.1042e-09	0.0002	3.04242e-12	2.95066e-10	0.0001	0
14	168.698	-3.23214e-10	-3.86345e-10	0.0001	0	-1.81969e-09	0.0004	-2.95279e-10	4.53493e-10	0.0001	0.001
15	173.491	4.43515e-10	1.39787e-09	0.0003	0	-6.29157e-11	0	4.88334e-10	-1.35827e-09	0.0003	0.001
16	174.835	2.3024e-09	-5.48339e-09	0.0013	0	6.85039e-10	0.0002	2.32858e-09	5.5692e-09	0.0013	0.003
17	183.104	4.3747e-10	-4.54811e-10	0.0001	0	1.36858e-09	0.0003	4.70097e-10	4.74185e-10	0.0001	0.001
18	192.682	-1.52835e-09	-6.74388e-10	0.0004	0	8.56954e-10	0.0002	-1.49801e-09	7.52672e-10	0.0004	0.001
19	200.54	-1.03845e-09	-7.50715e-12	0.0002	0	-5.18084e-11	0	-1.01468e-09	8.14711e-11	0.0002	0
20	202.215	1.00572e-09	1.3796e-09	0.0004	0	5.20675e-10	0.0001	1.02072e-09	-1.34901e-09	0.0004	0.001
21	218.663	3.51869e-10	1.90258e-09	0.0004	0	-6.89794e-10	0.0002	3.77807e-10	-1.82766e-09	0.0004	0.001
22	225.194	5.11987e-10	1.5742e-09	0.0004	0	-1.59818e-09	0.0004	5.43097e-10	-1.55124e-09	0.0004	0.001
23	229.209	-1.38118e-09	-1.27874e-09	0.0004	0	-4.05451e-11	0	-1.33677e-09	1.29807e-09	0.0004	0.001
24	234.238	2.49569e-10	2.72087e-09	0.0006	0	3.03886e-09	0.0007	2.75864e-10	-2.64803e-09	0.0006	0.002
25	241.583	-3.31267e-09	3.5632e-09	0.0011	0	1.57388e-09	0.0003	-3.29248e-09	-3.53878e-09	0.0011	0.003
26	242.142	3.42362e-09	-4.43825e-09	0.0012	0	-9.18812e-10	0.0002	3.43918e-09	4.48576e-09	0.0012	0.003
27	249.113	-2.84502e-10	-2.08213e-09	0.0005	0	9.81514e-10	0.0002	-2.48379e-10	2.17079e-09	0.0005	0.001
28	255.761	2.14764e-09	-3.74099e-09	0.0009	0	-1.03005e-09	0.0002	2.16821e-09	3.7985e-09	0.001	0.002
29	261.654	6.78159e-09	-9.15332e-09	0.0025	0	-2.57008e-09	0.0006	6.79562e-09	9.20439e-09	0.0025	0.006
30	271.3	-2.99252e-09	7.91669e-09	0.0019	0	7.94607e-10	0.0002	-2.98072e-09	-7.91511e-09	0.0019	0.004
31	271.745	-1.33577e-09	-7.22093e-09	0.0016	0	2.41976e-09	0.0005	-1.30219e-09	7.22602e-09	0.0016	0.004
32	277.412	-3.9227e-09	7.39927e-09	0.0018	0	2.77026e-09	0.0006	-3.84762e-09	-7.27964e-09	0.0018	0.004
33	288.645	-1.77218e-09	-1.38359e-09	0.0005	0	6.38307e-10	0.0001	-1.75187e-09	1.41941e-09	0.0005	0.001
34	291.886	3.15201e-09	-2.69485e-09	0.0009	0	1.23573e-09	0.0003	3.18305e-09	2.72884e-09	0.0009	0.002
35	297.201	-2.31035e-09	5.80253e-09	0.0014	0	1.37077e-09	0.0003	-2.28588e-09	-5.78281e-09	0.0014	0.003
36	317.945	2.85552e-09	1.26796e-09	0.0007	0	2.71495e-10	0.0001	2.87744e-09	-1.21643e-09	0.0007	0.002
37	319.157	-3.1398e-09	5.13715e-10	0.0007	0	1.27249e-10	0	-3.10502e-09	-4.80158e-10	0.0007	0.001
38	326.733	1.60706e-09	3.0975e-09	0.0008	0	-5.8117e-10	0.0001	1.6536e-09	-3.02893e-09	0.0008	0.002
39	342.109	-6.5847e-10	-1.9635e-09	0.0005	0	-1.31141e-09	0.0003	-6.36797e-10	1.99782e-09	0.0005	0.001
40	351.756	8.52117e-09	-2.37739e-09	0.0019	0	-3.79435e-10	0.0001	8.56343e-09	2.4541e-09	0.002	0.004
41	361.05	1.61575e-09	-5.72604e-09	0.0013	0	-6.14817e-10	0.0001	1.67294e-09	5.87715e-09	0.0013	0.003
42	367.396	6.23562e-09	-1.2111e-08	0.003	0	3.81793e-09	0.0008	6.30183e-09	1.22374e-08	0.003	0.007
43	374.003	7.92721e-09	-1.1173e-08	0.003	0	8.19791e-10	0.0002	7.9239e-09	1.12128e-08	0.003	0.006
44	386.766	1.11772e-09	9.50103e-09	0.0021	0	-2.4568e-09	0.0005	1.13412e-09	-9.5185e-09	0.0021	0.005
45	403.717	4.57453e-09	7.16044e-09	0.0019	0	1.93183e-09	0.0004	4.62057e-09	-7.08207e-09	0.0019	0.004
46	409.102	6.82526e-09	2.14649e-09	0.0016	0	6.87615e-09	0.0015	6.89135e-09	-2.0326e-09	0.0016	0.005
47	413.762	-4.37604e-10	1.91823e-09	0.0004	0	-2.17523e-09	0.0005	-4.18669e-10	-1.9003e-09	0.0004	0.001
48	417.457	-5.03594e-10	-1.16882e-09	0.0003	0	9.25864e-10	0.0002	-4.5785e-10	1.2842e-09	0.0003	0.001
49	444.982	6.71197e-09	2.04489e-08	0.0047	0	-2.62737e-09	0.0006	6.77035e-09	-2.03616e-08	0.0047	0.01
50	462.257	1.04708e-08	-1.56543e-08	0.0041	0	-4.05101e-09	0.0009	1.05346e-08	1.57853e-08	0.0042	0.009
51	466.338	-1.1067e-08	1.59747e-08	0.0043	0	3.38115e-09	0.0007	-1.10559e-08	-1.59066e-08	0.0043	0.009
52	471.798	-3.55683e-09	1.25313e-09	0.0008	0	-5.21945e-11	0	-3.53433e-09	-1.2465e-09	0.0008	0.002
53	493.08	9.99428e-09	1.41309e-08	0.0038	0	-7.42177e-09	0.0016	1.006e-08	-1.40602e-08	0.0038	0.009
54	509.121	-5.67138e-12	-1.1081e-08	0.0024	0	7.5547e-09	0.0017	3.53078e-11	1.1155e-08	0.0024	0.007
55	517.795	1.95809e-09	-1.26743e-08	0.0028	0	1.97508e-09	0.0004	1.99566e-09	1.27247e-08	0.0028	0.006
56	544.216	7.80706e-09	-1.22689e-08	0.0032	0	-3.62088e-09	0.0008	7.87451e-09	1.24217e-08	0.0032	0.007
57	552.029	1.60293e-08	-3.88086e-08	0.0092	0	5.18357e-09	0.0011	1.6088e-08	3.88955e-08	0.0092	0.02
58	572.66	-9.24179e-09	5.35808e-09	0.0023	0	-5.85215e-09	0.0013	-9.20637e-09	-5.3166e-09	0.0023	0.006
59	587.007	-3.57842e-09	-1.3543e-08	0.0031	0	-4.25075e-09	0.0009	-3.52718e-09	1.36469e-08	0.0031	0.007
60	591.986	5.8129e-09	7.81089e-09	0.0021	0	-5.80312e-09	0.0013	5.85496e-09	-7.76804e-09	0.0021	0.006
61	600.619	6.3161e-09	9.29322e-09	0.0025	0	1.58238e-09	0.0003	6.37475e-09	-9.22417e-09	0.0025	0.005
62	620.261	7.07044e-09	-1.29998e-08	0.0032	0	-3.43082e-09	0.0008	7.10796e-09	1.31226e-08	0.0033	0.007
63	624.958	-6.4516e-09	5.35351e-09	0.0018	0	1.1065e-08	0.0024	-6.43627e-09	-5.28366e-09	0.0018	0.006
64	645.382	-8.27273e-09	-1.16724e-08	0.0031	0	4.78867e-09	0.0011	-8.23316e-09	1.17513e-08	0.0031	0.007
65	654.833	5.00019e-09	-1.16428e-08	0.0028	0	-1.90356e-09	0.0004	5.04798e-09	1.17825e-08	0.0028	0.006
66	665.305	-4.34954e-09	-4.10713e-09	0.0013	0	2.19926e-09	0.0005	-4.33178e-09	4.1654e-09	0.0013	0.003
67	680.007	5.09492e-09	-2.35432e-09	0.0012	0	-1.30167e-09	0.0003	5.13975e-09	2.50126e-09	0.0013	0.003
68	681.495	-3.5773e-09	-5.07707e-09	0.0014	0	4.34285e-10	0.0001	-3.56776e-09	5.12289e-09	0.0014	0.003
69	687.808	8.91075e-11	-1.28594e-09	0.0003	0	-1.52209e-09	0.0003	8.83054e-11	1.33367e-09	0.0003	0.001
70	697.507	3.58095e-09	2.56458e-09	0.001	0	1.83276e-09	0.0004	3.58787e-09	-2.51871e-09	0.001	0.002
71	705.345	3.73701e-09	-5.18284e-10	0.0008	0	7.84838e-11	0	3.7741e-09	5.40472e-10	0.0008	0.002
72	712.701	1.58061e-08	-3.13388e-09	0.0035	0	-1.22342e-09	0.0003	1.58511e-08	3.20432e-09	0.0035	0.007
73	717.486	1.4053e-08	-1.18805e-08	0.004	0	7.01584e-09	0.0015	1.41157e-08	1.20225e-08	0.0041	0.01
74	723.244	-9.68446e-09	5.88031e-09	0.0025	0	4.30971e-09	0.0009	-9.61603e-09	-5.77337e-09	0.0025	0.006
75	724.873	-5.1323e-09	-1.99635e-09	0.0012	0	-4.74895e-09	0.001	-5.12344e-09	1.93322e-09	0.0012	0.003
76	731.394	1.77491e-08	9.30064e-09	0.0044	0	-2.39956e-09	0.0005	1.7803e-08	-9.27511e-09	0.0044	0.009
77	734.124	9.75941e-09	-1.17561e-08	0.0034	0	-1.10655e-09	0.0002	9.81062e-09	1.17757e-08	0.0034	0.007
78	738.902	-4.4018e-09	-8.69064e-09	0.0021	0	-2.52897e-09	0.0006	-4.38631e-09	8.84013e-09	0.0022	0.005
79	744.566	6.06273e-09	-5.12536e-09	0.0017	0	-3.22458e-09	0.0007	6.11467e-09	5.1868e-09	0.0018	0.004
80	752.41	1.31815e-08	-9.94712e-09	0.0036	0	1.42816e-09	0.0003	1.32216e-08	1.00489e-08	0.0036	0.008
81	759.392	7.77397e-09	-1.57276e-09	0.0017	0	-6.72735e-09	0.0015	7.87183e-09	1.70817e-09	0.0018	0.005
82	765.935	-6.18141e-09	6.76329e-09	0.002	0	1.01049e-08	0.0022	-6.22083e-09	-6.99366e-09	0.0021	0.006
83	770.115	-3.14434e-09	7.95703e-09	0.0019	0	1.86115e-09	0.0004	-3.1145e-09	-7.87416e-09	0.0019	0.004
84	777.256	1.57414e-09	1.66822e-08	0.0037	0	6.83877e-09	0.0015	1.61008e-09	-1.65807e-08	0.0037	0.009
85	783.443	9.44406e-09	2.44046e-08	0.0057	0	-3.24998e-10	0.0001	9.50014e-09	-2.42533e-08	0.0057	0.012
86	787.82	-2.60995e-09	2.60934e-09	0.0008	0	3.54908e-09	0.0008	-2.55741e-09	-2.4739e-09	0.0008	0.002
87	800.244	-1.90598e-09	2.58693e-09	0.0007	0	-6.77526e-11	0	-1.88388e-09	-2.49273e-09	0.0007	0.001
88	806.778	2.54758e-09	1.79041e-08	0.004	0	4.68984e-09	0.001	2.65198e-09	-1.77321e-08	0.0039	0.009
89	822.416	-1.40845e-09	6.09624e-09	0.0014	0	-2.04858e-09	0.0004	-1.3781e-09	-6.08305e-09	0.0014	0.003
90	822.908	-4.86507e-09	-1.63792e-08	0.0038	0	6.04807e-09	0.0013	-4.78973e-09	1.65098e-08	0.0038	0.009
91	827.411	-1.30444e-08	-5.46958e-09	0.0031	0	9.75765e-10	0.0002	-1.30303e-08	5.57086e-09	0.0031	0.006
92	829.535	-2.74226e-09	4.53193e-09	0.0012	0	8.48739e-10	0.0002	-2.69777e-09	-4.40454e-09	0.0011	0.003
93	831.392	-4.63785e-09	-8.35457e-09	0.0021	0	1.59249e-10	0	-4.61955e-09	8.46711e-09	0.0021	0.004
94	837.706	6.03205e-10	-1.215e-09	0.0003	0	-5.5046e-10	0.0001	6.69209e-10	1.35061e-09	0.0003	0.001
95	849.701	1.00612e-08	-2.86968e-09	0.0023	0	-7.10548e-10	0.0002	1.01517e-08	3.00808e-09	0.0023	0.005
96	849.955	8.4017e-09	8.00253e-09	0.0025	0	5.79257e-11	0	8.50538e-09	-7.8093e-09	0.0025	0.005
97	867.05	-2.1025e-09	-6.80245e-10	0.0005	0	-2.5668e-09	0.0006	-2.08486e-09	8.2511e-10	0.0005	0.002
98	887.707	7.994e-11	8.90884e-11	0	0	1.85963e-11	0	1.31297e-10	5.56347e-11	0	0
99	892.264	2.13732e-09	-4.73838e-09	0.0011	0	-3.28244e-09	0.0007	2.13924e-09	4.69799e-09	0.0011	0.003
100	900.855	1.12724e-09	-1.26775e-09	0.0004	0	-4.04585e-10	0.0001	1.22413e-09	1.53244e-09	0.0004	0.001
101	917.85	4.18171e-09	-9.98659e-09	0.0024	0	-4.85665e-10	0.0001	4.25035e-09	1.0189e-08	0.0024	0.005
102	923.215	3.7444e-10	-5.01454e-09	0.0011	0	-4.11331e-10	0.0001	4.0309e-10	5.18577e-09	0.0011	0.002
103	935.679	1.42274e-09	-5.84054e-09	0.0013	0	-1.19473e-10	0	1.46394e-09	5.95636e-09	0.0013	0.003
104	940.464	1.72649e-09	-9.46808e-10	0.0004	0	-5.7054e-10	0.0001	1.7222e-09	1.01779e-09	0.0004	0.001
105	945.536	-7.74571e-09	2.01337e-09	0.0018	0	1.55744e-09	0.0003	-7.66258e-09	-1.76367e-09	0.0017	0.004
106	973.434	-2.00915e-09	-2.52083e-09	0.0007	0	1.22835e-09	0.0003	-1.98394e-09	2.55003e-09	0.0007	0.002
107	980.376	-2.08873e-09	5.04421e-09	0.0012	0	-2.73698e-10	0.0001	-1.98061e-09	-4.80287e-09	0.0011	0.002
108	986.279	-8.77623e-10	1.4865e-09	0.0004	0	1.88937e-10	0	-8.87104e-10	-1.47793e-09	0.0004	0.001
109	997.562	-6.08357e-11	-1.35977e-09	0.0003	0	1.95497e-10	0	-6.76229e-11	1.43826e-09	0.0003	0.001
110	1002.36	3.46641e-09	-1.86115e-09	0.0009	0	-1.17872e-09	0.0003	3.55888e-09	2.06305e-09	0.0009	0.002
111	1003.6	-8.60061e-09	6.74721e-09	0.0024	0	2.94079e-09	0.0006	-8.55247e-09	-6.70349e-09	0.0024	0.005
112	1009.77	-2.07397e-09	1.48338e-09	0.0006	0	8.69271e-10	0.0002	-2.01657e-09	-1.36234e-09	0.0005	0.001
113	1032.12	3.31209e-09	-1.09686e-08	0.0025	0	-6.04408e-11	0	3.29767e-09	1.1042e-08	0.0025	0.005
114	1033.56	-2.63518e-11	1.19257e-09	0.0003	0	-7.14678e-11	0	1.68228e-11	-1.14348e-09	0.0003	0.001
115	1037.24	1.99055e-09	4.49464e-09	0.0011	0	-2.39937e-09	0.0005	2.03556e-09	-4.4209e-09	0.0011	0.003
116	1042.17	-6.36978e-09	8.97868e-09	0.0024	0	-2.4949e-09	0.0005	-6.35029e-09	-8.94588e-09	0.0024	0.005
117	1043.53	-1.32625e-09	-2.08869e-09	0.0005	0	-7.2741e-10	0.0002	-1.29116e-09	2.17145e-09	0.0006	0.001
118	1047.97	-1.59097e-10	-7.00779e-10	0.0002	0	7.25736e-10	0.0002	-1.2077e-10	7.96055e-10	0.0002	0.001
119	1051.78	3.67418e-09	1.06118e-08	0.0025	0	6.85653e-10	0.0002	3.67496e-09	-1.0541e-08	0.0025	0.005
120	1056.54	-1.3749e-09	1.76512e-09	0.0005	0	9.52786e-10	0.0002	-1.29997e-09	-1.50618e-09	0.0004	0.001
121	1058.22	2.88186e-09	8.12088e-09	0.0019	0	8.15594e-11	0	2.86372e-09	-7.99649e-09	0.0019	0.004
122	1062.08	4.32934e-10	-6.11113e-11	0.0001	0	-3.2621e-10	0.0001	4.506e-10	1.31758e-10	0.0001	0
123	1071.29	1.55233e-09	1.91979e-09	0.0005	0	-1.53226e-09	0.0003	1.56107e-09	-1.86547e-09	0.0005	0.001
124	1074.32	1.37395e-10	2.68151e-10	0.0001	0	-2.29148e-10	0.0001	1.95099e-10	-1.1286e-10	0	0
125	1079.02	8.61141e-10	8.95423e-10	0.0003	0	-2.26934e-10	0	8.88306e-10	-7.89264e-10	0.0003	0.001
126	1086.44	9.83376e-10	2.08006e-09	0.0005	0	-2.25152e-09	0.0005	9.95092e-10	-2.02429e-09	0.0005	0.002
127	1088.23	-2.79721e-09	9.8242e-09	0.0022	0	-9.35382e-10	0.0002	-2.77973e-09	-9.73788e-09	0.0022	0.005
128	1089.74	5.07706e-09	-4.3188e-09	0.0015	0	-1.59839e-09	0.0004	5.10009e-09	4.53334e-09	0.0015	0.003
129	1104.43	2.23796e-09	7.52983e-09	0.0017	0	1.14616e-09	0.0003	2.2714e-09	-7.48707e-09	0.0017	0.004
130	1118.46	-3.20875e-09	-4.04247e-09	0.0011	0	7.6876e-10	0.0002	-3.18971e-09	4.09156e-09	0.0011	0.002
131	1122.85	-5.121e-09	1.26577e-08	0.003	0	2.95584e-10	0.0001	-5.06745e-09	-1.24769e-08	0.003	0.006
132	1128.16	-1.14245e-09	1.612e-09	0.0004	0	6.02327e-10	0.0001	-1.09036e-09	-1.49907e-09	0.0004	0.001
133	1135.53	-1.73242e-09	2.19918e-09	0.0006	0	1.34312e-09	0.0003	-1.72503e-09	-2.13004e-09	0.0006	0.002
134	1149.93	-4.51875e-09	4.06373e-09	0.0013	0	1.41994e-09	0.0003	-4.54713e-09	-3.95832e-09	0.0013	0.003
135	1156.01	-3.13743e-09	3.81453e-09	0.0011	0	8.13118e-11	0	-3.10884e-09	-3.6439e-09	0.0011	0.002
136	1162.54	-2.98137e-10	1.06541e-09	0.0002	0	-1.41431e-09	0.0003	-2.70263e-10	-7.44477e-10	0.0002	0.001
137	1167.62	-7.18041e-10	-4.75843e-09	0.0011	0	3.48571e-10	0.0001	-7.34056e-10	4.86468e-09	0.0011	0.002
138	1169.5	-2.2048e-10	-5.33775e-10	0.0001	0	-4.00168e-10	0.0001	-2.20799e-10	6.03938e-10	0.0001	0
139	1175.25	1.19147e-09	7.86147e-09	0.0017	0	6.69358e-10	0.0001	1.23792e-09	-7.67596e-09	0.0017	0.004
140	1176.14	4.83935e-10	-1.42491e-11	0.0001	0	1.72343e-10	0	5.23991e-10	7.66193e-11	0.0001	0
141	1178.49	-2.88767e-11	6.28657e-10	0.0001	0	-7.52987e-11	0	3.82289e-12	-5.86898e-10	0.0001	0
142	1181.49	-9.87381e-10	6.51834e-09	0.0014	0	-5.80855e-12	0	-9.90326e-10	-6.37677e-09	0.0014	0.003
143	1183.21	-1.42086e-10	-1.79328e-10	0.0001	0	1.77195e-11	0	-3.63028e-11	4.17049e-10	0.0001	0
144	1192.81	-4.46635e-09	-6.66753e-09	0.0018	0	1.65117e-09	0.0004	-4.43189e-09	6.71633e-09	0.0018	0.004
145	1203.09	-2.37909e-09	4.04958e-09	0.001	0	2.32457e-09	0.0005	-2.39519e-09	-4.00587e-09	0.001	0.003
146	1205.68	5.23625e-10	-1.92414e-09	0.0004	0	-1.23988e-09	0.0003	5.81382e-10	2.01439e-09	0.0005	0.001
147	1209.1	4.24433e-10	-4.14185e-10	0.0001	0	-1.28456e-09	0.0003	4.54592e-10	5.26058e-10	0.0002	0.001
148	1210.63	-5.53019e-11	-3.7276e-09	0.0008	0	1.1207e-09	0.0002	-5.73434e-11	3.78043e-09	0.0008	0.002
149	1218.88	2.73352e-11	-8.42869e-10	0.0002	0	-2.40767e-10	0.0001	1.31958e-10	1.01781e-09	0.0002	0.001
150	1235.47	-3.18186e-09	1.33142e-08	0.003	0	1.61223e-09	0.0004	-3.12323e-09	-1.29896e-08	0.0029	0.006
151	1236.7	-1.19826e-08	8.19548e-09	0.0032	0	3.55373e-09	0.0008	-1.19337e-08	-8.07801e-09	0.0032	0.007
152	1242.04	-3.14375e-09	1.36121e-08	0.0031	0	1.33628e-09	0.0003	-3.19043e-09	-1.35278e-08	0.0031	0.007
153	1247.83	-2.13025e-09	2.22779e-09	0.0007	0	-1.83726e-09	0.0004	-2.08536e-09	-2.20349e-09	0.0007	0.002
154	1255.76	3.89553e-09	-7.17906e-09	0.0018	0	-3.37515e-10	0.0001	3.87911e-09	7.21968e-09	0.0018	0.004
155	1272.98	1.32184e-09	-2.94709e-09	0.0007	0	-2.54866e-09	0.0006	1.30593e-09	2.84805e-09	0.0007	0.002
156	1277.38	2.41717e-09	-6.95775e-09	0.0016	0	-2.86438e-09	0.0006	2.43224e-09	7.03571e-09	0.0016	0.004
157	1289.84	-4.41697e-10	5.2659e-09	0.0012	0	-1.92078e-10	0	-3.75545e-10	-5.02399e-09	0.0011	0.002
158	1293.01	8.61777e-10	-1.14296e-09	0.0003	0	-8.5031e-10	0.0002	8.86568e-10	1.19859e-09	0.0003	0.001
159	1299.42	-1.2663e-09	1.74866e-09	0.0005	0	3.68366e-09	0.0008	-1.24214e-09	-1.63821e-09	0.0005	0.002
160	1303.18	2.86615e-09	-4.9139e-10	0.0006	0	1.57143e-09	0.0003	2.82483e-09	5.52369e-10	0.0006	0.002
161	1325.37	-8.22353e-09	6.36099e-09	0.0023	0	1.56622e-09	0.0003	-8.20337e-09	-6.20002e-09	0.0023	0.005
162	1326.74	-3.63161e-09	1.83176e-10	0.0008	0	1.56719e-09	0.0003	-3.62406e-09	-1.03349e-10	0.0008	0.002
163	1334.74	5.49633e-09	-1.19519e-08	0.0029	0	-2.42806e-09	0.0005	5.46491e-09	1.20022e-08	0.0029	0.006
164	1344.82	-1.91498e-10	-9.67341e-10	0.0002	0	6.85442e-10	0.0002	-7.88293e-11	1.229e-09	0.0003	0.001
165	1368.4	-1.68473e-09	2.15587e-09	0.0006	0	-7.75631e-10	0.0002	-1.58821e-09	-1.85297e-09	0.0005	0.001
166	1371.08	1.97104e-10	-3.82261e-11	0	0	9.70291e-11	0	1.65481e-10	7.57434e-11	0	0
167	1372.95	-2.84212e-10	-1.7347e-10	0.0001	0	-5.9305e-12	0	-2.648e-10	2.21978e-10	0.0001	0
168	1377.13	1.73164e-09	-7.72701e-09	0.0017	0	-7.41262e-10	0.0002	1.68656e-09	7.65126e-09	0.0017	0.004
169	1382.91	4.4694e-09	-7.85099e-09	0.002	0	-3.25002e-09	0.0007	4.50133e-09	7.9985e-09	0.002	0.005
170	1386.33	2.76566e-09	-5.77576e-09	0.0014	0	-5.15503e-11	0	2.83992e-09	5.97678e-09	0.0015	0.003
171	1394.84	-8.22277e-11	1.49339e-09	0.0003	0	-1.87448e-10	0	-6.34569e-11	-1.40434e-09	0.0003	0.001
172	1396.57	-8.00159e-11	-1.25061e-09	0.0003	0	3.4257e-09	0.0008	-1.15129e-10	1.21449e-09	0.0003	0.001
173	1397.86	4.40756e-09	-2.51162e-10	0.001	0	2.25096e-09	0.0005	4.44748e-09	3.6319e-10	0.001	0.003
174	1400.67	-1.35875e-09	9.10117e-10	0.0004	0	-1.15398e-09	0.0003	-1.36207e-09	-8.31602e-10	0.0004	0.001
175	1407.54	-2.32423e-10	-1.2896e-09	0.0003	0	-7.27388e-10	0.0002	-2.09995e-10	1.37597e-09	0.0003	0.001
176	1410.61	-1.57674e-09	6.69957e-09	0.0015	0	1.3613e-09	0.0003	-1.51074e-09	-6.41863e-09	0.0014	0.003
177	1418.87	3.10044e-09	-6.13923e-09	0.0015	0	-1.75075e-09	0.0004	3.20003e-09	6.20267e-09	0.0015	0.003
178	1423.42	2.03463e-09	6.94359e-09	0.0016	0	2.44911e-09	0.0005	2.09318e-09	-6.75545e-09	0.0016	0.004
179	1427.83	1.4838e-09	-5.92559e-10	0.0004	0	-7.6177e-10	0.0002	1.50746e-09	6.49309e-10	0.0004	0.001
180	1432.22	5.78351e-10	-4.90625e-09	0.0011	0	-2.26465e-10	0	5.76545e-10	4.95998e-09	0.0011	0.002
181	1438.28	1.98273e-09	5.67543e-10	0.0005	0	-1.60025e-09	0.0004	2.09076e-09	-3.31174e-10	0.0005	0.001
182	1440.12	9.77415e-10	4.92635e-09	0.0011	0	4.29559e-10	0.0001	1.00589e-09	-4.77138e-09	0.0011	0.002
183	1443.03	3.54377e-09	-5.08795e-09	0.0014	0	8.67119e-10	0.0002	3.584e-09	5.20102e-09	0.0014	0.003
184	1444.47	3.28852e-10	4.04134e-09	0.0009	0	-7.9792e-10	0.0002	3.33605e-10	-3.96311e-09	0.0009	0.002
185	1448.05	8.63694e-10	-1.4267e-09	0.0004	0	7.11905e-10	0.0002	9.93891e-10	1.75464e-09	0.0004	0.001
186	1448.52	-2.0215e-09	2.11498e-09	0.0006	0	1.53821e-09	0.0003	-1.99875e-09	-2.03348e-09	0.0006	0.002
187	1449.61	1.36873e-09	1.47432e-09	0.0004	0	-1.24532e-09	0.0003	1.51962e-09	-1.1074e-09	0.0004	0.001
188	1452.75	3.44438e-09	-2.53149e-09	0.0009	0	-1.69945e-09	0.0004	3.46613e-09	2.60708e-09	0.001	0.002
189	1453.24	-4.90537e-10	-2.23267e-10	0.0001	0	-5.74949e-10	0.0001	-4.70748e-10	2.81487e-10	0.0001	0
190	1454.36	1.56958e-09	3.33873e-09	0.0008	0	-1.02625e-09	0.0002	1.58908e-09	-3.20669e-09	0.0008	0.002
191	1455.06	-6.86894e-10	1.89175e-10	0.0002	0	4.29609e-10	0.0001	-6.43659e-10	-1.02546e-10	0.0001	0
192	1456.15	-5.15066e-10	-1.64708e-10	0.0001	0	-2.28908e-09	0.0005	-5.51491e-10	1.89626e-10	0.0001	0.001
193	1456.5	2.2097e-10	-1.27765e-09	0.0003	0	-5.61634e-10	0.0001	2.55553e-10	1.46874e-09	0.0003	0.001
194	1457.87	2.09007e-09	-5.06722e-09	0.0012	0	-2.49112e-10	0.0001	2.06352e-09	5.18546e-09	0.0012	0.003
195	1459.25	1.04337e-09	-1.8997e-09	0.0005	0	8.44096e-11	0	1.05272e-09	2.04309e-09	0.0005	0.001
196	1460.49	-4.65766e-12	-1.71657e-09	0.0004	0	3.35366e-10	0.0001	5.81158e-12	1.7855e-09	0.0004	0.001
197	1462.02	-1.02662e-09	4.64389e-09	0.001	0	3.7389e-10	0.0001	-9.99537e-10	-4.57318e-09	0.001	0.002
198	1466.05	-1.80759e-09	3.7988e-09	0.0009	0	5.56245e-11	0	-1.64363e-09	-3.46589e-09	0.0008	0.002
199	1466.63	-4.07219e-10	2.25281e-09	0.0005	0	5.37127e-10	0.0001	-3.01724e-10	-2.03001e-09	0.0005	0.001
200	1470.92	-4.61131e-10	1.55833e-09	0.0004	0	4.6658e-10	0.0001	-3.80902e-10	-1.23629e-09	0.0003	0.001
201	1473.15	8.57327e-10	2.19051e-10	0.0002	0	-1.32961e-09	0.0003	8.05528e-10	-2.79915e-10	0.0002	0.001
202	1477.02	-4.12595e-10	-3.64738e-09	0.0008	0	5.11431e-10	0.0001	-3.2146e-10	3.77928e-09	0.0008	0.002
203	1479.07	-3.51793e-11	-2.73509e-09	0.0006	0	-7.39933e-10	0.0002	-1.21912e-10	2.53772e-09	0.0006	0.001
204	1480.03	-5.54329e-10	4.95526e-10	0.0002	0	1.41097e-09	0.0003	-4.83304e-10	-3.13547e-10	0.0001	0.001
205	1483.83	-2.41233e-09	-2.78754e-09	0.0008	0	4.79362e-10	0.0001	-2.45223e-09	2.62121e-09	0.0008	0.002
206	1487.23	3.76665e-10	-3.53641e-09	0.0008	0	3.20978e-10	0.0001	3.94042e-10	3.68552e-09	0.0008	0.002
207	1489.27	-8.84362e-10	4.34928e-10	0.0002	0	-5.6491e-10	0.0001	-8.02924e-10	-1.90957e-10	0.0002	0.001
208	1524.43	-7.6882e-10	7.40063e-11	0.0002	0	-3.68124e-10	0.0001	-7.65355e-10	-5.55832e-11	0.0002	0.001
209	1533.16	3.10749e-10	2.68875e-10	0.0001	0	-8.61057e-11	0	3.91106e-10	-4.93201e-11	0.0001	0
210	1544.7	-1.10416e-09	-9.98595e-10	0.0003	0	-3.9022e-10	0.0001	-1.10143e-09	9.06585e-10	0.0003	0.001
211	1559.51	-1.77289e-09	7.60581e-09	0.0017	0	9.97286e-10	0.0002	-1.73264e-09	-7.53227e-09	0.0017	0.004
212	1576.96	-4.1807e-09	4.03061e-09	0.0013	0	2.63002e-09	0.0006	-4.10809e-09	-3.87056e-09	0.0012	0.003
213	1583.97	-1.02515e-09	-5.45595e-09	0.0012	0	1.22557e-09	0.0003	-9.83097e-10	5.6255e-09	0.0013	0.003
214	1589.47	4.89651e-10	5.7022e-09	0.0013	0	1.87778e-09	0.0004	5.4754e-10	-5.52105e-09	0.0012	0.003
215	1619.05	4.28613e-10	5.95273e-09	0.0013	0	3.56479e-09	0.0008	3.40652e-10	-6.23821e-09	0.0014	0.004
216	1645.28	4.67325e-09	-2.60959e-09	0.0012	0	-2.44072e-09	0.0005	4.74325e-09	2.86835e-09	0.0012	0.003
217	1662.72	-1.17934e-10	5.31704e-11	0	0	-3.35124e-10	0.0001	-5.20771e-11	1.52181e-10	0	0
218	1702.34	-1.51594e-08	2.15972e-08	0.0058	0	5.26972e-09	0.0012	-1.5121e-08	-2.16246e-08	0.0058	0.013
219	1716.33	1.26397e-10	2.86436e-10	0.0001	0	-4.65136e-10	0.0001	2.08189e-10	-5.77189e-11	0	0
220	1739.05	2.76572e-09	-4.80976e-09	0.0012	0	-9.20287e-10	0.0002	2.86159e-09	5.04789e-09	0.0013	0.003
221	1746.75	4.7148e-09	-5.29249e-09	0.0016	0	7.86615e-10	0.0002	4.72707e-09	5.23739e-09	0.0015	0.003
222	1824.42	4.10078e-09	-3.2096e-09	0.0011	0	-5.77968e-10	0.0001	4.21627e-09	3.46066e-09	0.0012	0.002
223	1841.55	3.05724e-09	-6.24049e-09	0.0015	0	-9.07706e-10	0.0002	3.14586e-09	6.47003e-09	0.0016	0.003
224	1843.7	1.72311e-09	1.27117e-09	0.0005	0	-2.29979e-09	0.0005	1.78955e-09	-1.08357e-09	0.0005	0.002
225	2288.16	-1.21893e-08	8.88051e-09	0.0033	0	1.78039e-09	0.0004	-1.21093e-08	-8.71941e-09	0.0033	0.007
226	3045.23	-1.89037e-09	4.25827e-09	0.001	0	4.69304e-10	0.0001	-1.81719e-09	-3.98885e-09	0.001	0.002
227	3051.74	-2.21644e-10	6.34208e-11	0.0001	0	-4.39557e-11	0	-1.1792e-10	1.93276e-10	0	0
228	3054.06	-6.00755e-10	1.00908e-09	0.0003	0	-1.89846e-10	0	-4.94716e-10	-7.27524e-10	0.0002	0.001
229	3054.11	1.33352e-10	-6.02411e-10	0.0001	0	4.49624e-11	0	2.33993e-10	8.56869e-10	0.0002	0
230	3060.53	-3.55569e-10	1.28643e-10	0.0001	0	9.20165e-11	0	-2.41193e-10	1.63303e-10	0.0001	0
231	3066.48	1.85875e-11	4.83676e-10	0.0001	0	1.22924e-10	0	9.36897e-11	-2.6523e-10	0.0001	0
232	3070.33	-7.05178e-10	7.2386e-11	0.0002	0	2.33873e-10	0.0001	-6.04694e-10	2.1639e-10	0.0001	0
233	3071.39	-8.86268e-10	-1.16224e-10	0.0002	0	7.27015e-11	0	-8.06234e-10	3.10198e-10	0.0002	0
234	3074.01	-9.36789e-10	1.35114e-09	0.0004	0	1.59678e-09	0.0004	-8.38876e-10	-1.07213e-09	0.0003	0.001
235	3074.93	-8.84109e-12	-2.68058e-11	0	0	1.73755e-11	0	5.01972e-11	1.2547e-10	0	0
236	3082.05	-4.13627e-10	-4.22399e-10	0.0001	0	2.49302e-10	0.0001	-3.21861e-10	6.08765e-10	0.0002	0
237	3089.36	-4.03454e-10	5.00422e-10	0.0001	0	2.53198e-10	0.0001	-3.26442e-10	-2.32601e-10	0.0001	0
238	3099.65	-1.47688e-09	-1.08986e-09	0.0004	0	1.71687e-09	0.0004	-1.47598e-09	1.19126e-09	0.0004	0.001
239	3115.82	-5.2047e-10	1.01752e-09	0.0003	0	-1.34713e-10	0	-4.64155e-10	-9.42119e-10	0.0002	0.001
240	3120.72	-1.40569e-10	-9.66733e-10	0.0002	0	1.65328e-11	0	-8.34938e-11	1.05781e-09	0.0002	0
241	3129.63	-4.23773e-10	-3.69156e-11	0.0001	0	-5.05207e-10	0.0001	-3.55264e-10	1.27316e-10	0.0001	0
242	3135.64	4.92848e-10	-1.05719e-09	0.0003	0	8.95761e-10	0.0002	5.26343e-10	1.11464e-09	0.0003	0.001
243	3136.26	1.06683e-09	8.15213e-10	0.0003	0	4.92596e-10	0.0001	1.1589e-09	-7.13534e-10	0.0003	0.001
244	3142.69	2.71114e-10	-3.01328e-10	0.0001	0	2.84748e-10	0.0001	3.40213e-10	3.83538e-10	0.0001	0
245	3144.44	-3.28259e-10	1.65817e-10	0.0001	0	4.69554e-10	0.0001	-2.59584e-10	-7.7582e-11	0.0001	0
246	3146.41	-4.69411e-10	1.34996e-09	0.0003	0	5.87303e-10	0.0001	-4.09695e-10	-1.26876e-09	0.0003	0.001
247	3156.39	1.44382e-09	-1.89313e-09	0.0005	0	-2.3092e-09	0.0005	1.52257e-09	2.07447e-09	0.0006	0.002
248	3160.5	7.17003e-11	2.13192e-11	0	0	1.54625e-11	0	1.22802e-10	5.30587e-11	0	0
249	3162.39	-1.9842e-09	2.10373e-09	0.0006	0	2.78623e-09	0.0006	-1.92234e-09	-2.02846e-09	0.0006	0.002
250	3167.81	-2.72684e-10	-2.33087e-09	0.0005	0	4.49217e-10	0.0001	-1.96359e-10	2.49225e-09	0.0005	0.001
251	3168.55	3.67318e-10	-1.00813e-10	0.0001	0	-5.22439e-10	0.0001	4.38757e-10	2.06356e-10	0.0001	0
252	3169.66	-8.57582e-11	9.68135e-11	0	0	1.0545e-10	0	-1.83842e-11	-1.17774e-11	0	0
253	3171.71	-2.94309e-11	7.00262e-10	0.0002	0	1.45444e-10	0	5.63761e-11	-5.16333e-10	0.0001	0
254	3172.9	2.9352e-09	-5.76888e-09	0.0014	0	-2.74495e-09	0.0006	2.95373e-09	5.74937e-09	0.0014	0.003
255	3179.8	2.25894e-10	-2.30372e-10	0.0001	0	7.33125e-11	0	2.95889e-10	3.26535e-10	0.0001	0
256	3188.53	-4.52549e-12	-8.69033e-10	0.0002	0	2.43865e-10	0.0001	1.90102e-11	8.3771e-10	0.0002	0.001
257	3195.95	4.12419e-10	1.80872e-10	0.0001	0	-2.38234e-10	0.0001	4.76071e-10	-4.43662e-11	0.0001	0
258	3198.82	-1.55336e-10	-2.04395e-10	0.0001	0	1.20403e-10	0	-5.74978e-11	4.94042e-10	0.0001	0
259	3205.31	-7.01764e-11	1.08125e-10	0	0	-7.48504e-11	0	-1.56852e-11	-2.92069e-11	0	0
260	3213.37	2.99368e-11	-1.5153e-10	0	0	1.93425e-10	0	8.26823e-11	2.24638e-10	0.0001	0
261	3235.56	-2.15332e-11	-4.02853e-11	0	0	-4.82742e-11	0	7.90932e-11	3.23849e-10	0.0001	0
262	3248.2	6.68875e-10	-1.10192e-09	0.0003	0	-3.83054e-10	0.0001	6.31356e-10	1.06988e-09	0.0003	0.001
263	3248.55	-2.64214e-10	8.18077e-10	0.0002	0	3.848e-10	0.0001	-2.2263e-10	-8.32942e-10	0.0002	0.001
264	3251.1	-1.61373e-10	-1.69133e-10	0.0001	0	-1.09789e-10	0	-7.87881e-11	4.40711e-10	0.0001	0
265	3252.86	-8.89539e-11	2.74555e-10	0.0001	0	1.11713e-10	0	-1.04851e-10	-2.94435e-10	0.0001	0
266	3261.61	7.72624e-12	4.05536e-10	0.0001	0	1.88131e-10	0	3.54542e-11	-3.52165e-10	0.0001	0
267	3261.95	-9.35671e-10	-3.05303e-10	0.0002	0	1.9075e-10	0	-8.33235e-10	6.00276e-10	0.0002	0
268	3267.19	-1.98507e-10	1.27696e-10	0.0001	0	-8.94933e-11	0	-1.61588e-10	-4.64192e-11	0	0
269	3296.8	7.27399e-10	7.88454e-10	0.0002	0	-1.37732e-09	0.0003	7.89575e-10	-6.85333e-10	0.0002	0.001
270	3477.18	-2.37741e-09	-1.69028e-09	0.0006	0	1.26688e-09	0.0003	-2.40191e-09	2.04385e-09	0.0007	0.002
271	3532.86	-5.08467e-09	7.47274e-09	0.002	0	1.92379e-09	0.0004	-4.96279e-09	-7.21677e-09	0.0019	0.004
272	3719.42	-1.49522e-08	-1.69912e-09	0.0033	0	3.91513e-09	0.0009	-1.4897e-08	1.95421e-09	0.0033	0.008

## Sheet: ΔSOCME_ISC_PyrTMEe6_S1-T3
		1			0			-1
#	Frecuency (cm-1)	Re	Im	|ΔSOCME| (cm-1)	Re	Im	|ΔSOCME| (cm-1)	Re	Im	|ΔSOCME| (cm-1)	Σ|ΔSOCME| (cm-1)		Conversion Factor to change from a.u. to cm-1	219475
0	100.155	-8.35463e-11	4.5884e-11	0	0	8.7797e-11	0	-7.60901e-11	-2.20248e-11	0	0
1	103.766	3.51657e-10	-1.3089e-09	0.0003	0	5.37745e-11	0	3.46257e-10	1.28374e-09	0.0003	0.001
2	106.984	5.29143e-10	1.84048e-10	0.0001	0	-3.67827e-10	0.0001	5.2214e-10	-1.62155e-10	0.0001	0
3	111.182	-5.79803e-10	3.35202e-10	0.0001	0	-5.87718e-11	0	-5.73815e-10	-3.37124e-10	0.0001	0
4	113.172	1.4108e-10	3.20051e-10	0.0001	0	-4.18606e-10	0.0001	1.45318e-10	-3.0675e-10	0.0001	0
5	126.633	-1.87296e-10	-4.67626e-10	0.0001	0	-1.8248e-11	0	-1.87133e-10	4.82849e-10	0.0001	0
6	131.278	2.36289e-10	3.31947e-10	0.0001	0	-3.01973e-10	0.0001	2.33202e-10	-3.3955e-10	0.0001	0
7	134.843	1.30519e-10	-2.2035e-10	0.0001	0	1.46885e-11	0	1.35114e-10	2.29475e-10	0.0001	0
8	138.407	1.0158e-09	1.68636e-10	0.0002	0	3.06012e-10	0.0001	1.02362e-09	-1.4671e-10	0.0002	0.001
9	140.434	-1.48242e-09	4.51124e-12	0.0003	0	-1.62358e-10	0	-1.47664e-09	-8.6366e-12	0.0003	0.001
10	146.744	6.04318e-10	-9.21781e-10	0.0002	0	2.56333e-10	0.0001	5.92401e-10	8.90998e-10	0.0002	0.001
11	154.201	-3.64497e-10	-7.33258e-10	0.0002	0	-6.50991e-11	0	-3.54103e-10	8.11475e-10	0.0002	0
12	154.589	-3.21675e-10	-2.35846e-10	0.0001	0	-1.64051e-10	0	-3.17467e-10	2.46878e-10	0.0001	0
13	165.653	3.53924e-10	6.6044e-11	0.0001	0	2.12699e-10	0	3.47135e-10	-8.54854e-11	0.0001	0
14	169.113	-5.97945e-10	-5.65106e-10	0.0002	0	-2.22234e-10	0	-5.94709e-10	5.62708e-10	0.0002	0
15	174.19	-1.91069e-10	7.15037e-10	0.0002	0	-3.3087e-10	0.0001	-2.15395e-10	-7.38892e-10	0.0002	0.001
16	177.993	-7.10112e-10	1.07974e-09	0.0003	0	-7.85943e-10	0.0002	-7.17641e-10	-1.06889e-09	0.0003	0.001
17	182.547	-6.44561e-10	-4.81504e-10	0.0002	0	-1.85784e-10	0	-6.28384e-10	5.0025e-10	0.0002	0
18	192.036	4.69604e-10	9.11448e-10	0.0002	0	-1.99056e-10	0	4.47453e-10	-9.51573e-10	0.0002	0
19	196.603	5.18677e-11	7.86042e-10	0.0002	0	-2.42303e-10	0.0001	4.65813e-11	-7.96114e-10	0.0002	0.001
20	203.923	2.38975e-10	2.72269e-12	0.0001	0	-6.06658e-11	0	2.44961e-10	2.45988e-11	0.0001	0
21	221.874	1.78824e-10	-9.61482e-11	0	0	1.86793e-10	0	1.65961e-10	7.05223e-11	0	0
22	226.07	-2.27019e-10	6.324e-10	0.0001	0	-5.58871e-10	0.0001	-2.40388e-10	-6.65208e-10	0.0002	0
23	229.294	-1.46784e-09	9.22998e-10	0.0004	0	-8.20046e-11	0	-1.47466e-09	-9.45521e-10	0.0004	0.001
24	235.157	3.02516e-10	-3.71737e-10	0.0001	0	4.93833e-10	0.0001	2.92009e-10	3.16532e-10	0.0001	0
25	238.35	1.32476e-09	-1.9161e-09	0.0005	0	-4.27791e-11	0	1.30996e-09	1.86586e-09	0.0005	0.001
26	241.484	-1.11489e-11	4.86199e-10	0.0001	0	-8.8704e-11	0	-1.0732e-11	-5.19366e-10	0.0001	0
27	244.149	-2.13808e-09	1.59331e-09	0.0006	0	-2.1585e-10	0	-2.14279e-09	-1.64989e-09	0.0006	0.001
28	251.862	-5.67382e-10	1.35577e-09	0.0003	0	-1.95498e-10	0	-5.63039e-10	-1.34283e-09	0.0003	0.001
29	260.651	1.47081e-11	2.75476e-09	0.0006	0	-1.34855e-10	0	-5.97149e-12	-2.7757e-09	0.0006	0.001
30	268.054	1.84762e-09	-9.87153e-10	0.0005	0	4.46594e-10	0.0001	1.8308e-09	9.13384e-10	0.0004	0.001
31	272.564	-1.49571e-09	-1.17788e-09	0.0004	0	-4.91329e-10	0.0001	-1.50226e-09	1.17823e-09	0.0004	0.001
32	279.445	8.82108e-10	-1.28538e-09	0.0003	0	2.67607e-10	0.0001	8.88017e-10	1.235e-09	0.0003	0.001
33	288.031	7.78346e-10	2.43419e-10	0.0002	0	3.22932e-11	0	7.44716e-10	-3.35434e-10	0.0002	0
34	298.019	5.04637e-10	-3.9828e-10	0.0001	0	-1.17526e-10	0	4.84245e-10	2.44963e-10	0.0001	0
35	302.73	-2.73125e-10	-8.08136e-10	0.0002	0	3.30238e-10	0.0001	-2.95456e-10	7.38636e-10	0.0002	0.001
36	316.465	-1.36441e-10	2.332e-10	0.0001	0	-3.54544e-10	0.0001	-1.2986e-10	-1.9828e-10	0.0001	0
37	316.95	-1.26678e-10	1.2945e-10	0	0	-1.53413e-10	0	-1.2916e-10	-1.13346e-10	0	0
38	328.307	1.1078e-09	5.25086e-10	0.0003	0	-2.62508e-10	0.0001	1.08034e-09	-6.39176e-10	0.0003	0.001
39	347.709	8.9959e-10	7.417e-10	0.0003	0	2.81518e-10	0.0001	8.71453e-10	-8.00068e-10	0.0003	0.001
40	354.002	-2.26886e-09	-1.85801e-09	0.0006	0	3.82542e-10	0.0001	-2.28411e-09	1.74617e-09	0.0006	0.001
41	365.871	-6.95587e-10	2.65833e-09	0.0006	0	-1.25538e-09	0.0003	-6.79098e-10	-2.59029e-09	0.0006	0.002
42	368.686	1.73296e-09	3.30198e-10	0.0004	0	-1.28989e-10	0	1.69931e-09	-4.34228e-10	0.0004	0.001
43	377.211	1.16389e-09	-4.63328e-09	0.001	0	1.29251e-09	0.0003	1.15138e-09	4.55849e-09	0.001	0.002
44	385.59	3.89848e-10	-2.46669e-09	0.0005	0	9.24357e-10	0.0002	3.83792e-10	2.43118e-09	0.0005	0.001
45	406.876	-2.01355e-09	-1.34913e-09	0.0005	0	5.78188e-10	0.0001	-2.04841e-09	1.21948e-09	0.0005	0.001
46	408.873	-2.61884e-09	-1.33111e-09	0.0006	0	-9.85252e-10	0.0002	-2.65745e-09	1.2945e-09	0.0006	0.001
47	414.603	-1.37291e-09	-7.41659e-10	0.0003	0	-5.70034e-10	0.0001	-1.39647e-09	6.87101e-10	0.0003	0.001
48	416.68	-1.01877e-10	-5.8514e-10	0.0001	0	-7.36005e-11	0	-1.35728e-10	4.8009e-10	0.0001	0
49	445.278	1.08169e-09	2.14527e-09	0.0005	0	-1.15115e-10	0	1.04315e-09	-2.25528e-09	0.0005	0.001
50	460.922	3.71671e-09	-2.66286e-09	0.001	0	7.08246e-10	0.0002	3.69356e-09	2.63999e-09	0.001	0.002
51	466.71	-4.61038e-09	3.92469e-09	0.0013	0	-4.50369e-10	0.0001	-4.58803e-09	-3.96172e-09	0.0013	0.003
52	470.15	4.32812e-10	-1.26268e-09	0.0003	0	8.69545e-11	0	4.03398e-10	1.10123e-09	0.0003	0.001
53	500.307	3.36075e-09	3.41286e-09	0.0011	0	-1.63102e-09	0.0004	3.34252e-09	-3.49098e-09	0.0011	0.003
54	509.405	-2.49137e-09	2.85104e-09	0.0008	0	-3.73438e-10	0.0001	-2.53464e-09	-2.9825e-09	0.0009	0.002
55	514.312	-1.67668e-09	2.01585e-09	0.0006	0	3.29373e-11	0	-1.70497e-09	-2.14508e-09	0.0006	0.001
56	534.295	7.03459e-09	-6.70278e-09	0.0021	0	5.32186e-10	0.0001	7.05547e-09	6.74717e-09	0.0021	0.004
57	543.593	8.87959e-10	1.43769e-09	0.0004	0	-5.23201e-10	0.0001	9.17381e-10	-1.34985e-09	0.0004	0.001
58	570.397	-1.82221e-09	2.65557e-10	0.0004	0	3.16552e-11	0	-1.84688e-09	-3.08342e-10	0.0004	0.001
59	586.037	1.54559e-09	4.09928e-09	0.001	0	4.83329e-10	0.0001	1.56864e-09	-4.01794e-09	0.0009	0.002
60	591.346	-3.2799e-09	-1.7048e-09	0.0008	0	1.29849e-09	0.0003	-3.29624e-09	1.66892e-09	0.0008	0.002
61	600.685	-1.88584e-09	-1.47038e-09	0.0005	0	2.81317e-10	0.0001	-1.86338e-09	1.55433e-09	0.0005	0.001
62	618.653	-1.73971e-09	3.10264e-09	0.0008	0	-2.32596e-10	0.0001	-1.7771e-09	-3.18531e-09	0.0008	0.002
63	622.873	1.30379e-09	1.01604e-09	0.0004	0	-6.73492e-10	0.0001	1.24381e-09	-1.17583e-09	0.0004	0.001
64	637.168	1.28854e-09	4.9985e-09	0.0011	0	-1.60453e-09	0.0004	1.28256e-09	-5.05559e-09	0.0011	0.003
65	655.468	-4.81501e-09	1.39855e-10	0.0011	0	-1.35927e-09	0.0003	-4.8381e-09	-2.21803e-10	0.0011	0.003
66	656.245	-9.34111e-10	-7.02444e-10	0.0003	0	-3.37638e-10	0.0001	-9.68303e-10	5.48712e-10	0.0002	0.001
67	664.703	-2.44391e-09	-1.71735e-09	0.0007	0	-1.79461e-10	0	-2.45549e-09	1.6405e-09	0.0006	0.001
68	677.407	-3.65182e-10	-3.7678e-09	0.0008	0	7.23437e-11	0	-4.02093e-10	3.65913e-09	0.0008	0.002
69	682.412	-2.99182e-09	-3.27813e-09	0.001	0	1.58447e-10	0	-3.04316e-09	3.19581e-09	0.001	0.002
70	685.188	1.47944e-09	-1.36566e-09	0.0004	0	4.57705e-10	0.0001	1.48021e-09	1.33903e-09	0.0004	0.001
71	701.114	-1.87361e-09	3.26968e-09	0.0008	0	9.55575e-12	0	-1.89894e-09	-3.35663e-09	0.0008	0.002
72	703.752	-6.3243e-10	3.81005e-09	0.0008	0	-2.48875e-10	0.0001	-6.5883e-10	-3.86647e-09	0.0009	0.002
73	704.384	2.11243e-09	-6.47332e-09	0.0015	0	7.43362e-11	0	2.07004e-09	6.36052e-09	0.0015	0.003
74	705.556	1.12945e-09	7.55122e-10	0.0003	0	-2.63502e-11	0	1.12568e-09	-7.88959e-10	0.0003	0.001
75	711.451	-5.46072e-09	5.03098e-10	0.0012	0	-7.07143e-10	0.0002	-5.51565e-09	-5.46316e-10	0.0012	0.003
76	715.174	-6.53495e-09	1.30539e-08	0.0032	0	1.72902e-10	0	-6.55741e-09	-1.31025e-08	0.0032	0.006
77	720.27	-1.16932e-08	1.77219e-09	0.0026	0	6.56036e-10	0.0001	-1.17705e-08	-1.79336e-09	0.0026	0.005
78	723.265	3.59531e-09	3.64977e-09	0.0011	0	8.43142e-11	0	3.56341e-09	-3.75408e-09	0.0011	0.002
79	742.197	3.9517e-09	9.75701e-09	0.0023	0	-6.77097e-10	0.0001	3.92608e-09	-9.88485e-09	0.0023	0.005
80	743.579	-1.19699e-09	-2.87412e-09	0.0007	0	-7.01062e-10	0.0002	-1.2383e-09	2.74285e-09	0.0007	0.002
81	749.3	1.9732e-09	3.05745e-09	0.0008	0	-7.22134e-10	0.0002	1.94818e-09	-3.1791e-09	0.0008	0.002
82	762.607	-4.31934e-09	4.33166e-09	0.0013	0	4.57759e-10	0.0001	-4.36139e-09	-4.39233e-09	0.0014	0.003
83	767.672	3.78409e-09	-2.3499e-09	0.001	0	-3.51495e-10	0.0001	3.78378e-09	2.30387e-09	0.001	0.002
84	769.386	-1.14562e-08	-4.13673e-09	0.0027	0	1.22845e-09	0.0003	-1.14617e-08	4.01294e-09	0.0027	0.006
85	782.522	-4.08628e-10	1.17856e-09	0.0003	0	6.21341e-11	0	-3.87801e-10	-1.2155e-09	0.0003	0.001
86	787.375	-2.11351e-09	-6.80389e-09	0.0016	0	6.12949e-10	0.0001	-2.16004e-09	6.69409e-09	0.0015	0.003
87	797.815	7.03104e-10	5.6602e-09	0.0013	0	1.02508e-10	0	6.73088e-10	-5.74332e-09	0.0013	0.003
88	799.29	-1.63771e-09	-3.3257e-09	0.0008	0	-1.27702e-10	0	-1.64411e-09	3.2799e-09	0.0008	0.002
89	820.601	-4.22371e-09	-3.51209e-09	0.0012	0	1.03131e-09	0.0002	-4.26652e-09	3.38894e-09	0.0012	0.003
90	823.691	1.17978e-09	3.94786e-10	0.0003	0	2.22517e-10	0	1.14415e-09	-4.80112e-10	0.0003	0.001
91	832.232	-1.62166e-09	8.2496e-11	0.0004	0	1.38245e-10	0	-1.59347e-09	-3.60995e-11	0.0003	0.001
92	833.427	-2.43718e-10	2.01129e-09	0.0004	0	8.85064e-10	0.0002	-2.79322e-10	-2.21704e-09	0.0005	0.001
93	840.577	1.34822e-09	-2.62153e-09	0.0006	0	-1.15356e-09	0.0003	1.35887e-09	2.68703e-09	0.0007	0.002
94	856.626	-4.59079e-09	-3.19212e-09	0.0012	0	2.19979e-09	0.0005	-4.63188e-09	3.08304e-09	0.0012	0.003
95	865.532	1.72156e-09	-4.58382e-10	0.0004	0	-9.34804e-11	0	1.70824e-09	3.59833e-10	0.0004	0.001
96	873.908	3.94328e-09	-1.32291e-09	0.0009	0	-2.46629e-10	0.0001	3.90838e-09	1.20901e-09	0.0009	0.002
97	885.192	-1.10714e-10	-6.11311e-10	0.0001	0	6.01412e-10	0.0001	-1.06301e-10	6.07981e-10	0.0001	0
98	887.431	-4.67665e-10	-1.8918e-09	0.0004	0	2.35334e-09	0.0005	-4.97525e-10	1.78576e-09	0.0004	0.001
99	890.405	-1.56297e-09	4.18299e-09	0.001	0	-5.14712e-10	0.0001	-1.58754e-09	-4.07181e-09	0.001	0.002
100	907.19	-3.19023e-09	4.48935e-09	0.0012	0	-2.15764e-10	0	-3.21681e-09	-4.5233e-09	0.0012	0.002
101	907.964	1.00495e-09	-4.60738e-09	0.001	0	9.62241e-11	0	9.76381e-10	4.50791e-09	0.001	0.002
102	920.089	1.17417e-09	-4.18221e-09	0.001	0	-3.41395e-10	0.0001	1.15268e-09	4.13852e-09	0.0009	0.002
103	933.325	2.43482e-09	-5.1118e-09	0.0012	0	-8.92201e-11	0	2.42975e-09	5.03992e-09	0.0012	0.002
104	936.875	3.83924e-10	-3.35379e-09	0.0007	0	-6.56705e-11	0	3.42625e-10	3.19382e-09	0.0007	0.001
105	945.057	-1.47626e-09	-1.8664e-09	0.0005	0	1.76106e-10	0	-1.51252e-09	1.74864e-09	0.0005	0.001
106	954.454	-2.52159e-09	3.05118e-09	0.0009	0	7.24736e-12	0	-2.54866e-09	-3.16786e-09	0.0009	0.002
107	981.937	5.12188e-10	1.68692e-09	0.0004	0	5.75724e-10	0.0001	4.78675e-10	-1.8029e-09	0.0004	0.001
108	986.902	1.07912e-09	1.37312e-09	0.0004	0	-5.15315e-10	0.0001	1.05262e-09	-1.48237e-09	0.0004	0.001
109	990.783	8.47723e-10	-1.80573e-09	0.0004	0	-1.17202e-11	0	7.93113e-10	1.63234e-09	0.0004	0.001
110	1001.21	-2.80358e-09	1.8968e-09	0.0007	0	4.6399e-10	0.0001	-2.76441e-09	-1.78273e-09	0.0007	0.002
111	1002.06	1.0799e-09	-2.16124e-09	0.0005	0	-6.05592e-10	0.0001	9.87087e-10	1.83755e-09	0.0005	0.001
112	1004.52	-3.7056e-10	-1.44687e-09	0.0003	0	4.96165e-10	0.0001	-3.91007e-10	1.35729e-09	0.0003	0.001
113	1015.67	3.95262e-11	-2.9376e-10	0.0001	0	3.67389e-10	0.0001	-8.38154e-12	1.43818e-10	0	0
114	1031.95	-5.32827e-10	1.1246e-09	0.0003	0	2.26671e-10	0	-5.22765e-10	-1.13062e-09	0.0003	0.001
115	1032.17	2.49096e-10	-8.61781e-10	0.0002	0	-1.22284e-10	0	1.96595e-10	6.89479e-10	0.0002	0
116	1044.28	5.82236e-10	-6.25681e-10	0.0002	0	-2.19173e-10	0	5.09854e-10	3.34747e-10	0.0001	0
117	1045.75	2.0613e-09	-1.13831e-09	0.0005	0	4.229e-10	0.0001	1.99186e-09	9.25817e-10	0.0005	0.001
118	1046.78	5.99577e-10	-1.50508e-09	0.0004	0	-1.236e-10	0	5.62292e-10	1.47314e-09	0.0003	0.001
119	1049.78	-5.10978e-10	-1.22362e-09	0.0003	0	6.903e-10	0.0002	-4.9682e-10	1.20955e-09	0.0003	0.001
120	1055.78	2.01667e-09	4.13445e-10	0.0005	0	-1.93769e-10	0	1.97488e-09	-5.5076e-10	0.0004	0.001
121	1058.36	-4.36443e-11	1.15803e-10	0	0	2.15537e-10	0	-4.28728e-11	-1.4665e-10	0	0
122	1062.69	-1.24134e-10	-6.40111e-11	0	0	2.79913e-10	0.0001	-1.47791e-10	-3.25634e-12	0	0
123	1069.13	5.84096e-10	-2.87548e-09	0.0006	0	-5.44315e-10	0.0001	6.00511e-10	2.91587e-09	0.0007	0.001
124	1071.98	-4.42262e-11	-2.73593e-10	0.0001	0	7.23986e-10	0.0002	-7.25786e-11	1.85148e-10	0	0
125	1075.03	-1.57687e-11	2.24012e-10	0	0	-8.76189e-11	0	-3.55946e-11	-3.12085e-10	0.0001	0
126	1082.29	5.97086e-10	1.2127e-09	0.0003	0	4.53728e-10	0.0001	5.4947e-10	-1.36165e-09	0.0003	0.001
127	1086.27	-2.39066e-10	1.94443e-09	0.0004	0	-3.05665e-10	0.0001	-2.66582e-10	-2.1306e-09	0.0005	0.001
128	1088.84	-1.34791e-10	-1.28538e-09	0.0003	0	3.10142e-10	0.0001	-1.66565e-10	1.12426e-09	0.0002	0.001
129	1101.53	-1.9616e-09	7.4417e-10	0.0005	0	2.41221e-10	0.0001	-1.93433e-09	-6.43912e-10	0.0004	0.001
130	1117.33	-9.69192e-11	-7.76849e-10	0.0002	0	1.44038e-10	0	-1.26089e-10	6.27004e-10	0.0001	0
131	1122.72	9.96357e-14	1.28478e-09	0.0003	0	-1.31054e-10	0	-2.90447e-11	-1.3896e-09	0.0003	0.001
132	1130.01	-3.64907e-10	5.63029e-10	0.0001	0	-3.99102e-11	0	-3.99752e-10	-7.4587e-10	0.0002	0
133	1150.1	-1.25981e-09	1.05182e-10	0.0003	0	-8.29616e-12	0	-1.2599e-09	-1.47395e-10	0.0003	0.001
134	1153.42	-8.05795e-10	1.18045e-09	0.0003	0	9.69116e-11	0	-7.89378e-10	-1.19226e-09	0.0003	0.001
135	1157.86	-1.15635e-09	4.21776e-09	0.001	0	4.49938e-10	0.0001	-1.11449e-09	-4.09364e-09	0.0009	0.002
136	1163.54	-1.11523e-09	4.80375e-10	0.0003	0	-7.01228e-11	0	-1.19342e-09	-8.50896e-10	0.0003	0.001
137	1166.19	8.85044e-10	-1.22566e-09	0.0003	0	-6.93066e-10	0.0002	9.26046e-10	1.42678e-09	0.0004	0.001
138	1169.87	8.38328e-11	-2.14933e-10	0.0001	0	4.4537e-10	0.0001	5.69202e-11	1.10958e-10	0	0
139	1174.92	-3.83634e-10	-1.38387e-09	0.0003	0	-8.31656e-11	0	-4.32534e-10	1.17147e-09	0.0003	0.001
140	1176.23	2.26813e-10	1.73214e-09	0.0004	0	2.83638e-11	0	2.62013e-10	-1.57509e-09	0.0004	0.001
141	1176.96	1.16602e-10	1.65976e-09	0.0004	0	3.12105e-11	0	1.36901e-10	-1.54523e-09	0.0003	0.001
142	1178.54	-9.89165e-11	7.86129e-10	0.0002	0	6.49947e-11	0	-9.95474e-11	-7.74714e-10	0.0002	0
143	1182.37	-1.43792e-11	-2.17974e-10	0	0	1.43329e-10	0	-3.63774e-11	1.34685e-10	0	0
144	1191.66	-1.54568e-09	-9.41921e-10	0.0004	0	2.6546e-10	0.0001	-1.5589e-09	8.94844e-10	0.0004	0.001
145	1198.85	-8.84213e-11	3.23832e-12	0	0	-5.56965e-11	0	-9.75734e-11	3.85974e-11	0	0
146	1204.71	-8.96918e-12	8.48893e-10	0.0002	0	2.16129e-10	0	-1.79704e-11	-9.05912e-10	0.0002	0
147	1206.85	-3.31742e-10	4.94508e-10	0.0001	0	-1.06075e-10	0	-3.44064e-10	-5.63283e-10	0.0001	0
148	1210.18	1.04982e-13	1.50665e-09	0.0003	0	-7.30945e-10	0.0002	2.14289e-11	-1.46729e-09	0.0003	0.001
149	1221.19	1.74348e-10	1.68164e-10	0.0001	0	-7.08817e-11	0	1.53274e-10	-2.44386e-10	0.0001	0
150	1229.98	-2.54806e-10	-3.37144e-09	0.0007	0	2.74484e-10	0.0001	-2.94836e-10	3.28928e-09	0.0007	0.002
151	1234.85	-2.26211e-09	2.08967e-09	0.0007	0	7.87086e-10	0.0002	-2.2373e-09	-2.0416e-09	0.0007	0.002
152	1244.74	-1.13358e-09	-2.0241e-09	0.0005	0	-3.25428e-10	0.0001	-1.16524e-09	1.89506e-09	0.0005	0.001
153	1255.89	-2.21999e-10	3.46049e-10	0.0001	0	2.06307e-10	0	-2.95878e-10	-6.14291e-10	0.0001	0
154	1262.12	-5.88432e-10	5.3491e-10	0.0002	0	2.58096e-10	0.0001	-5.42148e-10	-3.81434e-10	0.0001	0
155	1274.13	1.46691e-09	-2.32429e-10	0.0003	0	-7.95932e-11	0	1.39928e-09	6.71732e-11	0.0003	0.001
156	1278.65	1.25933e-09	-6.76217e-10	0.0003	0	-1.08602e-09	0.0002	1.2851e-09	7.47294e-10	0.0003	0.001
157	1282.46	3.04574e-10	-5.47312e-10	0.0001	0	5.85222e-11	0	1.85159e-10	3.93773e-11	0	0
158	1297.6	1.00548e-09	-8.36632e-10	0.0003	0	-1.03814e-09	0.0002	1.00013e-09	8.14185e-10	0.0003	0.001
159	1306.18	-4.1078e-10	-1.03422e-10	0.0001	0	1.39519e-10	0	-4.98502e-10	-1.40968e-10	0.0001	0
160	1311.61	-7.19474e-10	1.64279e-09	0.0004	0	3.62399e-11	0	-7.16938e-10	-1.62951e-09	0.0004	0.001
161	1319.81	-3.76931e-10	4.36215e-10	0.0001	0	-2.70798e-10	0.0001	-3.77557e-10	-3.96685e-10	0.0001	0
162	1332.25	-2.51541e-09	5.0356e-09	0.0012	0	7.33073e-10	0.0002	-2.47771e-09	-4.87043e-09	0.0012	0.003
163	1336.55	-3.37082e-09	2.07678e-09	0.0009	0	3.60553e-10	0.0001	-3.34375e-09	-2.03339e-09	0.0009	0.002
164	1342.67	4.77793e-10	-1.46132e-09	0.0003	0	9.3477e-10	0.0002	4.53504e-10	1.35205e-09	0.0003	0.001
165	1347.91	1.57497e-09	-1.49186e-09	0.0005	0	-5.3125e-10	0.0001	1.53091e-09	1.32394e-09	0.0004	0.001
166	1351.24	1.78852e-09	2.09458e-10	0.0004	0	-3.30591e-10	0.0001	1.73666e-09	-3.9349e-10	0.0004	0.001
167	1367.47	1.93118e-11	-9.27779e-10	0.0002	0	-3.69402e-10	0.0001	-3.48958e-11	7.35877e-10	0.0002	0.001
168	1373.96	-2.87062e-10	8.88742e-11	0.0001	0	-4.01374e-10	0.0001	-3.12626e-10	-1.89363e-10	0.0001	0
169	1382.13	7.72853e-10	1.84407e-09	0.0004	0	-1.17115e-10	0	7.75111e-10	-1.83432e-09	0.0004	0.001
170	1383.88	-4.51167e-10	-2.3884e-09	0.0005	0	-2.95104e-10	0.0001	-4.85321e-10	2.2256e-09	0.0005	0.001
171	1392.25	1.84085e-10	1.31579e-09	0.0003	0	4.61823e-10	0.0001	2.34433e-10	-1.13011e-09	0.0003	0.001
172	1394.21	9.33594e-10	-9.42136e-10	0.0003	0	-4.03572e-11	0	8.88214e-10	7.75529e-10	0.0003	0.001
173	1394.72	-9.86564e-10	1.71634e-09	0.0004	0	-4.66507e-10	0.0001	-9.55352e-10	-1.63692e-09	0.0004	0.001
174	1396.55	1.26052e-10	1.07233e-09	0.0002	0	4.86689e-10	0.0001	1.51274e-10	-1.01865e-09	0.0002	0.001
175	1403.31	9.922e-10	3.89277e-10	0.0002	0	-5.24475e-10	0.0001	9.8691e-10	-4.13589e-10	0.0002	0.001
176	1408.1	-4.93373e-10	3.03534e-09	0.0007	0	8.01629e-10	0.0002	-4.67083e-10	-2.92752e-09	0.0007	0.002
177	1410.71	-1.09576e-09	1.29286e-09	0.0004	0	4.6469e-10	0.0001	-1.08793e-09	-1.27771e-09	0.0004	0.001
178	1422.63	-5.6279e-10	6.39997e-10	0.0002	0	1.73045e-10	0	-5.72473e-10	-7.23603e-10	0.0002	0
179	1428.21	1.57923e-09	-6.35366e-12	0.0003	0	2.56454e-10	0.0001	1.56961e-09	-3.77869e-11	0.0003	0.001
180	1435.21	-1.97068e-09	3.20565e-09	0.0008	0	1.89972e-10	0	-2.01734e-09	-3.40825e-09	0.0009	0.002
181	1435.86	-3.13857e-09	5.28679e-09	0.0013	0	7.5619e-10	0.0002	-3.10627e-09	-5.1533e-09	0.0013	0.003
182	1438.41	-1.90164e-09	4.23066e-09	0.001	0	2.33077e-10	0.0001	-1.89479e-09	-4.20184e-09	0.001	0.002
183	1442.67	-5.29948e-10	-2.35908e-09	0.0005	0	2.07774e-12	0	-6.11774e-10	2.09414e-09	0.0005	0.001
184	1444.63	3.12463e-09	-4.86498e-09	0.0013	0	-7.31285e-10	0.0002	3.07482e-09	4.66806e-09	0.0012	0.003
185	1448.5	6.99463e-10	-1.01763e-09	0.0003	0	-6.45998e-10	0.0001	6.74762e-10	9.11493e-10	0.0002	0.001
186	1449.66	1.85856e-10	-1.38721e-09	0.0003	0	-4.60045e-10	0.0001	1.27227e-10	1.1622e-09	0.0003	0.001
187	1451.4	-2.61238e-10	-1.92433e-10	0.0001	0	2.1581e-11	0	-3.0804e-10	2.74075e-11	0.0001	0
188	1452.02	2.6197e-10	7.80781e-11	0.0001	0	1.03669e-10	0	2.37551e-10	-1.99365e-10	0.0001	0
189	1454.28	-6.67727e-10	-3.53852e-10	0.0002	0	1.13616e-10	0	-6.52586e-10	3.86815e-10	0.0002	0
190	1455.92	-9.55937e-10	1.49679e-09	0.0004	0	3.79902e-10	0.0001	-9.71196e-10	-1.57559e-09	0.0004	0.001
191	1456.17	-3.1325e-10	-1.32474e-10	0.0001	0	6.57996e-11	0	-3.52131e-10	-2.39908e-11	0.0001	0
192	1457.05	-1.6311e-09	4.41541e-09	0.001	0	5.84675e-10	0.0001	-1.62242e-09	-4.38436e-09	0.001	0.002
193	1458.42	1.14415e-10	-6.1249e-10	0.0001	0	-2.42382e-10	0.0001	1.13482e-10	6.0165e-10	0.0001	0
194	1459.8	3.73217e-10	-6.80129e-11	0.0001	0	7.47283e-11	0	3.28593e-10	-9.81433e-11	0.0001	0
195	1460.49	3.7408e-10	-4.33101e-10	0.0001	0	-1.68646e-10	0	3.82538e-10	4.48111e-10	0.0001	0
196	1460.79	9.22844e-10	-2.62017e-09	0.0006	0	-1.09374e-10	0	8.95902e-10	2.51855e-09	0.0006	0.001
197	1462.05	8.52831e-10	-1.00721e-09	0.0003	0	-3.93274e-10	0.0001	8.10828e-10	7.58508e-10	0.0002	0.001
198	1465.02	6.35216e-10	-1.21606e-09	0.0003	0	-1.36236e-10	0	5.95147e-10	1.05057e-09	0.0003	0.001
199	1466.41	4.12543e-10	-1.07978e-09	0.0003	0	-2.35074e-10	0.0001	3.72219e-10	8.75019e-10	0.0002	0.001
200	1467.62	-3.52654e-10	1.93033e-09	0.0004	0	2.82083e-10	0.0001	-3.66643e-10	-2.01631e-09	0.0004	0.001
201	1474.26	-3.13495e-09	7.85909e-09	0.0019	0	1.22185e-09	0.0003	-3.09783e-09	-7.72639e-09	0.0018	0.004
202	1476.65	1.87101e-09	-4.498e-09	0.0011	0	-7.64203e-10	0.0002	1.77976e-09	4.10367e-09	0.001	0.002
203	1479.41	2.21379e-10	-4.54792e-10	0.0001	0	2.0034e-10	0	1.58586e-10	2.04204e-10	0.0001	0
204	1480.92	-9.6655e-10	3.32386e-09	0.0008	0	4.29685e-10	0.0001	-9.55989e-10	-3.32737e-09	0.0008	0.002
205	1482.68	6.60288e-10	-8.61806e-10	0.0002	0	-5.06319e-11	0	6.77519e-10	8.40719e-10	0.0002	0
206	1489.44	4.9418e-10	-6.56732e-10	0.0002	0	-8.52057e-11	0	4.44391e-10	4.08114e-10	0.0001	0
207	1494.3	-1.57908e-09	5.13894e-09	0.0012	0	2.85254e-10	0.0001	-1.61284e-09	-5.25131e-09	0.0012	0.003
208	1501.06	1.18424e-09	3.3475e-09	0.0008	0	-9.23174e-11	0	1.18545e-09	-3.42533e-09	0.0008	0.002
209	1524.51	-5.62961e-10	-6.11529e-12	0.0001	0	-7.92035e-10	0.0002	-5.77569e-10	-9.08375e-11	0.0001	0
210	1533.7	4.46765e-10	1.88787e-10	0.0001	0	4.87431e-10	0.0001	4.14859e-10	-3.51757e-10	0.0001	0
211	1539.42	3.44894e-09	1.25503e-09	0.0008	0	-4.72219e-10	0.0001	3.40672e-09	-1.44174e-09	0.0008	0.002
212	1546.64	6.1903e-10	-2.41136e-09	0.0005	0	-5.22231e-10	0.0001	5.91044e-10	2.32454e-09	0.0005	0.001
213	1581.54	-2.76729e-09	2.43356e-09	0.0008	0	1.56955e-09	0.0003	-2.7764e-09	-2.58816e-09	0.0008	0.002
214	1603.22	1.59152e-09	-1.30062e-09	0.0005	0	-1.07242e-10	0	1.63958e-09	1.42283e-09	0.0005	0.001
215	1637.67	-1.58016e-09	9.13181e-11	0.0003	0	-2.76723e-10	0.0001	-1.52763e-09	1.5508e-11	0.0003	0.001
216	1639.34	-9.84106e-10	1.77064e-10	0.0002	0	-1.08385e-10	0	-9.56376e-10	-8.78929e-11	0.0002	0
217	1646.71	-4.37984e-11	1.88395e-09	0.0004	0	4.00467e-10	0.0001	-1.32725e-10	-2.25272e-09	0.0005	0.001
218	1662.27	8.65492e-10	-3.39402e-10	0.0002	0	1.03852e-09	0.0002	8.16568e-10	1.59262e-10	0.0002	0.001
219	1671.3	-7.78125e-10	8.67968e-11	0.0002	0	-2.74759e-10	0.0001	-7.34584e-10	1.23887e-10	0.0002	0.001
220	1715.93	1.02171e-09	-2.45794e-10	0.0002	0	2.52798e-10	0.0001	9.78462e-10	5.31151e-11	0.0002	0.001
221	1749.76	3.76651e-09	-2.82634e-09	0.001	0	-5.07102e-10	0.0001	3.71502e-09	2.72502e-09	0.001	0.002
222	1828.32	4.67223e-09	-6.89749e-09	0.0018	0	-7.28043e-10	0.0002	4.68029e-09	6.90492e-09	0.0018	0.004
223	1834.64	-2.28023e-09	7.04221e-09	0.0016	0	1.48033e-10	0	-2.37555e-09	-7.44536e-09	0.0017	0.003
224	1842.43	6.07559e-10	-2.02504e-10	0.0001	0	-1.9453e-11	0	5.32394e-10	-9.80635e-11	0.0001	0
225	1844.83	2.59922e-10	1.44416e-09	0.0003	0	-3.59516e-10	0.0001	2.94278e-10	-1.36684e-09	0.0003	0.001
226	2830.56	-2.48119e-09	1.70746e-07	0.0375	0	2.30661e-08	0.0051	-2.53901e-09	-1.71362e-07	0.0376	0.08
227	3029.87	-8.25577e-10	1.28423e-08	0.0028	0	1.46244e-09	0.0003	-8.28139e-10	-1.27912e-08	0.0028	0.006
228	3044.41	-7.58071e-11	-3.82832e-09	0.0008	0	-5.31075e-10	0.0001	-8.6539e-11	3.78157e-09	0.0008	0.002
229	3049.39	-3.35185e-10	-3.76482e-10	0.0001	0	-5.83156e-11	0	-3.351e-10	3.88634e-10	0.0001	0
230	3059.52	3.6659e-10	4.32797e-09	0.001	0	6.77323e-10	0.0001	3.6215e-10	-4.26105e-09	0.0009	0.002
231	3060.18	-4.49512e-10	7.08219e-09	0.0016	0	1.00098e-09	0.0002	-4.35018e-10	-6.96999e-09	0.0015	0.003
232	3062.22	2.03927e-10	2.87487e-09	0.0006	0	4.68511e-10	0.0001	1.73007e-10	-2.93475e-09	0.0006	0.001
233	3065.67	-8.60321e-11	-4.47566e-10	0.0001	0	-1.90079e-10	0	-1.18831e-10	3.68648e-10	0.0001	0
234	3073.16	1.34092e-10	-1.34884e-09	0.0003	0	-2.05114e-10	0	1.16506e-10	1.32516e-09	0.0003	0.001
235	3075.03	4.58234e-11	-8.70757e-10	0.0002	0	-1.17901e-10	0	4.2334e-11	8.89941e-10	0.0002	0
236	3076.11	-1.56147e-10	8.24217e-11	0	0	3.35425e-10	0.0001	-1.74187e-10	-1.05435e-10	0	0
237	3081.78	1.22134e-10	-6.39761e-10	0.0001	0	-3.4345e-10	0.0001	1.10147e-10	6.40639e-10	0.0001	0
238	3087.19	-2.34569e-10	-2.11464e-09	0.0005	0	-7.25496e-11	0	-2.80826e-10	1.98563e-09	0.0004	0.001
239	3106.03	-5.25797e-11	-2.26467e-09	0.0005	0	-3.80441e-10	0.0001	-4.53327e-11	2.31457e-09	0.0005	0.001
240	3106.68	2.58244e-10	-7.51818e-10	0.0002	0	-6.31207e-11	0	2.29627e-10	6.8557e-10	0.0002	0
241	3110	-3.23226e-10	-1.26577e-09	0.0003	0	-2.33995e-10	0.0001	-3.43187e-10	1.20557e-09	0.0003	0.001
242	3128.55	4.13066e-10	1.42733e-10	0.0001	0	3.86523e-10	0.0001	3.86261e-10	-2.00968e-10	0.0001	0
243	3134.06	3.14871e-10	2.07111e-10	0.0001	0	1.10346e-10	0	2.82814e-10	-2.83727e-10	0.0001	0
244	3136.92	5.87618e-12	-1.24404e-10	0	0	-4.21266e-10	0.0001	-1.90496e-11	7.89029e-11	0	0
245	3138.53	-2.69293e-10	3.69193e-09	0.0008	0	-4.30711e-10	0.0001	-2.87691e-10	-3.69747e-09	0.0008	0.002
246	3138.84	-1.25678e-10	7.30804e-10	0.0002	0	1.92382e-10	0	-1.57935e-10	-8.14995e-10	0.0002	0
247	3145.07	2.20452e-11	-1.323e-10	0	0	-7.04287e-11	0	-1.15806e-11	2.30452e-11	0	0
248	3151.38	1.59701e-10	-1.23403e-09	0.0003	0	-1.80619e-10	0	1.32934e-10	1.17862e-09	0.0003	0.001
249	3156.16	-2.31401e-10	1.39051e-09	0.0003	0	1.14339e-10	0	-2.55869e-10	-1.44946e-09	0.0003	0.001
250	3163.4	-1.39879e-10	3.97763e-09	0.0009	0	7.96821e-10	0.0002	-1.64181e-10	-4.04227e-09	0.0009	0.002
251	3163.83	2.28109e-10	-6.11341e-10	0.0001	0	1.3135e-10	0	2.11249e-10	5.50584e-10	0.0001	0
252	3170.01	1.38569e-11	4.86839e-11	0	0	6.54062e-12	0	-1.81741e-11	-1.44376e-10	0	0
253	3173.42	-3.1643e-10	1.55799e-09	0.0003	0	1.82529e-10	0	-3.38977e-10	-1.59875e-09	0.0004	0.001
254	3177.02	-7.89739e-11	-4.74822e-10	0.0001	0	2.52535e-10	0.0001	-1.08809e-10	3.96363e-10	0.0001	0
255	3177.24	-6.04536e-10	2.91396e-09	0.0007	0	-2.57703e-10	0.0001	-6.1301e-10	-2.9141e-09	0.0007	0.002
256	3180.03	-7.73967e-11	2.5169e-10	0.0001	0	-4.85253e-11	0	-1.06587e-10	-3.34743e-10	0.0001	0
257	3187.63	6.10602e-10	1.80098e-09	0.0004	0	1.29137e-10	0	5.92033e-10	-1.9019e-09	0.0004	0.001
258	3194.43	1.30665e-10	3.30655e-09	0.0007	0	3.75376e-10	0.0001	1.04358e-10	-3.35903e-09	0.0007	0.002
259	3200.18	-1.19195e-10	3.98727e-10	0.0001	0	-3.76661e-12	0	-1.50089e-10	-5.01078e-10	0.0001	0
260	3205.66	1.29084e-13	-2.44084e-11	0	0	-4.19466e-11	0	-3.06925e-11	-6.73984e-11	0	0
261	3212.8	5.47756e-11	2.53792e-10	0.0001	0	6.57774e-11	0	2.42065e-11	-3.43425e-10	0.0001	0
262	3236.47	8.90625e-11	-7.33206e-11	0	0	4.62331e-11	0	6.30558e-11	-4.1798e-11	0	0
263	3239.23	2.42102e-10	-1.0065e-08	0.0022	0	-1.52712e-09	0.0003	2.2033e-10	9.99908e-09	0.0022	0.005
264	3239.5	1.00188e-09	-3.74066e-09	0.0008	0	-6.0809e-10	0.0001	9.80124e-10	3.68427e-09	0.0008	0.002
265	3244.52	-2.37631e-10	1.40995e-09	0.0003	0	3.02145e-10	0.0001	-2.66666e-10	-1.50659e-09	0.0003	0.001
266	3250.7	3.55883e-11	1.28429e-10	0	0	2.584e-10	0.0001	6.12118e-12	-2.60813e-10	0.0001	0
267	3253.12	3.87756e-11	-3.46853e-10	0.0001	0	-1.04653e-10	0	6.28294e-12	2.41124e-10	0.0001	0
268	3260.94	-7.07038e-11	-3.85409e-10	0.0001	0	-2.54416e-10	0.0001	-1.05861e-10	2.21609e-10	0.0001	0
269	3269.18	-3.78098e-11	1.56031e-10	0	0	-1.76786e-10	0	-7.11874e-11	-2.89672e-10	0.0001	0
270	3296.17	2.95734e-10	-7.90785e-10	0.0002	0	-6.73813e-10	0.0001	2.64897e-10	7.23329e-10	0.0002	0.001
271	3548.04	-3.47125e-09	-8.53807e-09	0.002	0	6.54081e-10	0.0001	-3.54244e-09	8.27595e-09	0.002	0.004
272	3603.71	1.35631e-09	2.3301e-08	0.0051	0	2.3122e-09	0.0005	1.31955e-09	-2.34667e-08	0.0052	0.011
