# Supplementary material for: Photophysical Properties of Free, Zinc‑, and Pyridine- Chlorin e6 Trimethyl Ester: A Computational Study with Vibrational Effects
Source: ACS Omega. 2026 Mar 24;11(13):20241–53. doi: 10.1021/acsomega.5c10268 (PMC13063191; doi:10.1021/acsomega.5c10268)
Supplement: Supplementary file 2 [file ao5c10268_si_002.zip › ISC_TMEe6_dSOCME.xls]

## Sheet: ΔSOCME_ISC_TMEe6_S1-T1
		1			0			-1
	Frecuency (cm-1)	Re	Im	|ΔSOCME| (cm-1)	Re	Im	|ΔSOCME| (cm-1)	Re	Im	|ΔSOCME| (cm-1)	Σ|ΔSOCME| (cm-1)		Conversion Factor to change from a.u. to cm-1	219475
0	107.271	3.50673e-11	7.95665e-10	0.0002	0	-2.84141e-10	0.0001	2.01369e-11	-8.23456e-10	0.0002	0.0005
1	122.696	7.19227e-11	-1.04049e-09	0.0002	0	-5.60726e-11	0	2.97125e-11	9.53896e-10	0.0002	0.0004
2	127.097	-6.37149e-11	2.74037e-10	0.0001	0	3.41129e-10	0.0001	-8.63065e-11	-3.09477e-10	0.0001	0.0003
3	133.072	4.87729e-10	-1.69472e-10	0.0001	0	9.15021e-11	0	4.71416e-10	1.50991e-10	0.0001	0.0002
4	134.853	-9.0679e-11	-7.49209e-10	0.0002	0	-8.21903e-10	0.0002	-1.11569e-10	7.3345e-10	0.0002	0.0006
5	140.215	-4.89738e-11	2.9344e-11	0	0	-4.68595e-11	0	-7.42774e-11	-6.35506e-11	0	0
6	141.545	4.69097e-11	2.74684e-10	0.0001	0	3.20643e-10	0.0001	2.95833e-11	-3.29805e-10	0.0001	0.0003
7	156.65	1.33022e-10	2.87302e-10	0.0001	0	7.23381e-11	0	1.11265e-10	-2.8373e-10	0.0001	0.0002
8	161.912	4.72571e-10	4.16175e-10	0.0001	0	-9.20784e-11	0	4.47475e-10	-4.44412e-10	0.0001	0.0002
9	167.151	5.95611e-10	3.93213e-10	0.0002	0	3.00438e-10	0.0001	5.74115e-10	-4.27689e-10	0.0002	0.0005
10	170.474	-9.10124e-11	-7.82618e-11	0	0	7.23057e-10	0.0002	-1.13979e-10	1.72144e-11	0	0.0002
11	172.822	7.24283e-10	-1.10076e-09	0.0003	0	-3.44453e-10	0.0001	6.98654e-10	1.03522e-09	0.0003	0.0007
12	174.134	1.68098e-10	-4.55435e-10	0.0001	0	-3.04719e-10	0.0001	1.48283e-10	4.0356e-10	0.0001	0.0003
13	182.85	1.67521e-11	-5.02463e-10	0.0001	0	5.07133e-10	0.0001	-7.67554e-12	4.39002e-10	0.0001	0.0003
14	189.487	-5.8873e-10	3.73483e-11	0.0001	0	1.06293e-10	0	-6.07155e-10	-8.37381e-11	0.0001	0.0002
15	196.699	5.35366e-11	-6.17799e-10	0.0001	0	1.48353e-10	0	2.51799e-11	5.86894e-10	0.0001	0.0002
16	202.235	3.64577e-10	7.14552e-10	0.0002	0	2.68636e-10	0.0001	3.45951e-10	-7.76931e-10	0.0002	0.0005
17	207.769	2.73409e-10	-1.03441e-10	0.0001	0	7.47335e-11	0	2.41881e-10	6.1346e-11	0.0001	0.0002
18	222.234	6.50133e-12	5.76576e-10	0.0001	0	3.92535e-10	0.0001	-1.78462e-11	-6.22981e-10	0.0001	0.0003
19	228.651	-3.92684e-10	4.22365e-10	0.0001	0	1.07168e-09	0.0002	-4.19443e-10	-4.85057e-10	0.0001	0.0004
20	231.901	-1.60457e-12	-7.11792e-10	0.0002	0	1.3457e-10	0	-3.16748e-11	6.8322e-10	0.0002	0.0004
21	244.151	9.05611e-10	-1.71116e-09	0.0004	0	-6.16599e-10	0.0001	8.8839e-10	1.69691e-09	0.0004	0.0009
22	247.242	4.70617e-10	-2.54589e-09	0.0006	0	1.94641e-10	0	4.39855e-10	2.48962e-09	0.0006	0.0012
23	250.81	4.53235e-10	6.97407e-10	0.0002	0	4.94932e-10	0.0001	4.30783e-10	-7.52083e-10	0.0002	0.0005
24	255.662	-1.0801e-09	4.44504e-10	0.0003	0	4.71047e-10	0.0001	-1.10604e-09	-4.17082e-10	0.0003	0.0007
25	265.235	1.85475e-09	-1.20683e-09	0.0005	0	-1.14903e-09	0.0003	1.83622e-09	1.09914e-09	0.0005	0.0013
26	269.011	1.2031e-09	-3.04782e-09	0.0007	0	-3.72695e-10	0.0001	1.18166e-09	3.05488e-09	0.0007	0.0015
27	275.5	1.25648e-09	-3.35996e-11	0.0003	0	-6.29064e-10	0.0001	1.22604e-09	4.96707e-12	0.0003	0.0007
28	279.741	-1.14563e-09	3.82871e-09	0.0009	0	1.30212e-09	0.0003	-1.16158e-09	-3.84787e-09	0.0009	0.0021
29	285.306	-3.9371e-10	6.16434e-10	0.0002	0	-4.85652e-10	0.0001	-4.19206e-10	-6.90749e-10	0.0002	0.0005
30	294.266	8.98559e-10	1.55122e-09	0.0004	0	4.93635e-10	0.0001	8.71271e-10	-1.57941e-09	0.0004	0.0009
31	295.979	-1.11046e-09	1.17565e-09	0.0004	0	2.92154e-10	0.0001	-1.13724e-09	-1.20078e-09	0.0004	0.0009
32	308.406	-7.41533e-10	1.99221e-09	0.0005	0	7.58753e-10	0.0002	-7.7396e-10	-1.98968e-09	0.0005	0.0012
33	317.578	7.30762e-10	-1.97363e-10	0.0002	0	2.58075e-10	0.0001	7.07892e-10	1.76505e-10	0.0002	0.0005
34	319.711	7.36665e-11	-1.28984e-09	0.0003	0	-3.65087e-10	0.0001	4.71625e-11	1.26966e-09	0.0003	0.0007
35	332.181	1.28293e-09	1.4115e-09	0.0004	0	-3.33792e-10	0.0001	1.26377e-09	-1.46823e-09	0.0004	0.0009
36	344.189	-1.84025e-09	2.23061e-10	0.0004	0	-7.29243e-11	0	-1.86564e-09	-2.16172e-10	0.0004	0.0008
37	361.14	-1.04815e-10	-6.36518e-11	0	0	1.28557e-09	0.0003	-1.2843e-10	4.28138e-11	0	0.0003
38	377.422	-2.43223e-09	3.13618e-09	0.0009	0	6.09606e-10	0.0001	-2.47331e-09	-3.09957e-09	0.0009	0.0019
39	382.696	3.86193e-09	-6.49956e-09	0.0017	0	-1.0485e-09	0.0002	3.83182e-09	6.38351e-09	0.0016	0.0035
40	392.213	-4.32733e-09	-5.23139e-10	0.001	0	-2.28939e-09	0.0005	-4.35916e-09	3.96882e-10	0.001	0.0025
41	401.389	5.1159e-10	-4.06053e-09	0.0009	0	4.17682e-10	0.0001	4.85668e-10	4.05224e-09	0.0009	0.0019
42	418.111	-6.61801e-11	1.7103e-09	0.0004	0	-4.72428e-10	0.0001	-8.71804e-11	-1.75294e-09	0.0004	0.0009
43	435.265	7.70986e-12	7.55969e-09	0.0017	0	2.49389e-09	0.0005	2.38638e-12	-7.56771e-09	0.0017	0.0039
44	461.296	-5.70395e-09	6.93664e-09	0.002	0	2.31372e-09	0.0005	-5.69327e-09	-6.93197e-09	0.002	0.0045
45	468.292	-4.40587e-09	-1.24816e-09	0.001	0	1.95051e-09	0.0004	-4.43583e-09	1.24804e-09	0.001	0.0024
46	474.943	2.88383e-09	-3.18582e-09	0.0009	0	-1.33825e-09	0.0003	2.84647e-09	3.17694e-09	0.0009	0.0021
47	490.279	-1.98628e-09	-1.08123e-08	0.0024	0	2.19087e-09	0.0005	-2.02309e-09	1.07624e-08	0.0024	0.0053
48	500.669	4.91624e-09	-3.4064e-09	0.0013	0	-1.75205e-09	0.0004	4.896e-09	3.35171e-09	0.0013	0.003
49	529.757	1.16644e-10	4.90222e-09	0.0011	0	-3.33178e-09	0.0007	1.01241e-10	-4.99061e-09	0.0011	0.0029
50	540.132	6.13453e-09	-1.2583e-08	0.0031	0	-1.5464e-09	0.0003	6.08094e-09	1.2609e-08	0.0031	0.0065
51	554.067	7.53124e-09	-1.38202e-08	0.0035	0	5.66564e-10	0.0001	7.4669e-09	1.37315e-08	0.0034	0.007
52	577.825	2.14163e-09	-1.0183e-09	0.0005	0	1.73374e-09	0.0004	2.14267e-09	9.28759e-10	0.0005	0.0014
53	587.696	1.74617e-09	-2.67835e-09	0.0007	0	-4.35598e-09	0.001	1.69866e-09	2.51532e-09	0.0007	0.0024
54	598.129	-8.66475e-10	-4.72611e-10	0.0002	0	-1.60365e-09	0.0004	-8.97569e-10	4.88125e-10	0.0002	0.0008
55	616.552	1.16377e-09	-3.1135e-09	0.0007	0	-4.1078e-09	0.0009	1.11997e-09	3.08097e-09	0.0007	0.0023
56	623.316	-1.67274e-09	7.20599e-09	0.0016	0	1.04261e-10	0	-1.70938e-09	-7.15488e-09	0.0016	0.0032
57	655.999	6.25428e-09	7.04254e-09	0.0021	0	-4.18523e-09	0.0009	6.20777e-09	-7.16633e-09	0.0021	0.0051
58	665.416	-3.65762e-09	1.63535e-09	0.0009	0	1.82826e-09	0.0004	-3.68243e-09	-1.74102e-09	0.0009	0.0022
59	679.048	4.45639e-10	3.1133e-09	0.0007	0	-1.56875e-10	0	3.97773e-10	-3.08987e-09	0.0007	0.0014
60	682.67	-5.70484e-10	-1.45333e-09	0.0003	0	5.40772e-11	0	-6.00439e-10	1.43099e-09	0.0003	0.0006
61	691.686	-2.7881e-09	9.46531e-10	0.0006	0	-2.57604e-09	0.0006	-2.82419e-09	-8.94577e-10	0.0007	0.0019
62	696.832	4.52057e-09	1.47589e-09	0.001	0	-2.27817e-10	0.0001	4.47533e-09	-1.45713e-09	0.001	0.0021
63	698.173	-4.43748e-10	2.76536e-10	0.0001	0	-1.40959e-10	0	-4.3828e-10	-3.16962e-10	0.0001	0.0002
64	709.488	-1.87721e-09	-4.79644e-10	0.0004	0	-1.37522e-09	0.0003	-1.92001e-09	4.00027e-10	0.0004	0.0011
65	717.682	6.90094e-09	-1.21783e-09	0.0015	0	9.61291e-10	0.0002	6.83477e-09	1.17801e-09	0.0015	0.0032
66	724.381	-2.34875e-09	-2.48044e-09	0.0007	0	7.94757e-10	0.0002	-2.37633e-09	2.32453e-09	0.0007	0.0016
67	728.78	-7.50273e-10	3.97407e-09	0.0009	0	8.33286e-10	0.0002	-7.82548e-10	-3.88797e-09	0.0009	0.002
68	729.616	-5.472e-09	5.48885e-09	0.0017	0	4.40892e-09	0.001	-5.50609e-09	-5.46585e-09	0.0017	0.0044
69	735.015	-4.35427e-09	5.59317e-10	0.001	0	7.27853e-10	0.0002	-4.38813e-09	-4.96217e-10	0.001	0.0022
70	746.247	-1.94128e-09	2.84367e-09	0.0008	0	-7.35038e-10	0.0002	-1.98741e-09	-2.80074e-09	0.0008	0.0018
71	757.065	3.53642e-09	-6.12246e-10	0.0008	0	-3.50403e-09	0.0008	3.47954e-09	6.04555e-10	0.0008	0.0024
72	759.725	3.76782e-09	1.53148e-09	0.0009	0	1.38809e-09	0.0003	3.71749e-09	-1.58847e-09	0.0009	0.0021
73	769.007	1.71448e-09	-3.80255e-10	0.0004	0	-5.75989e-10	0.0001	1.69624e-09	4.84902e-10	0.0004	0.0009
74	773.1	4.26227e-10	2.47808e-09	0.0006	0	3.05154e-09	0.0007	3.81528e-10	-2.42643e-09	0.0005	0.0018
75	786.784	-1.09893e-09	-4.54722e-09	0.001	0	-1.65636e-09	0.0004	-1.13656e-09	4.35729e-09	0.001	0.0024
76	795.893	2.11933e-09	1.00171e-08	0.0022	0	7.86731e-10	0.0002	2.08411e-09	-1.00537e-08	0.0023	0.0047
77	802.27	2.01988e-09	1.50931e-10	0.0004	0	-1.5164e-09	0.0003	1.97292e-09	-1.75145e-10	0.0004	0.0011
78	809.714	5.80408e-10	-8.73092e-09	0.0019	0	-3.61658e-09	0.0008	5.62723e-10	8.63755e-09	0.0019	0.0046
79	826.311	3.04661e-09	-3.47574e-09	0.001	0	-8.98766e-10	0.0002	3.03913e-09	3.38734e-09	0.001	0.0022
80	828.09	2.05448e-09	4.7141e-09	0.0011	0	-9.07209e-12	0	2.02573e-09	-4.80633e-09	0.0011	0.0022
81	840.85	1.00854e-09	-1.26055e-09	0.0004	0	-3.90041e-10	0.0001	9.79413e-10	1.35382e-09	0.0004	0.0009
82	847.598	-2.15932e-09	-1.55379e-09	0.0006	0	-6.42461e-10	0.0001	-2.19116e-09	1.45469e-09	0.0006	0.0013
83	866.459	1.79328e-10	-4.97337e-10	0.0001	0	1.7288e-10	0	1.54545e-10	4.17748e-10	0.0001	0.0002
84	869.56	4.25274e-09	-1.17922e-09	0.001	0	-2.06202e-09	0.0005	4.19724e-09	1.16794e-09	0.001	0.0025
85	885.267	-1.22866e-09	1.57626e-09	0.0004	0	1.43244e-09	0.0003	-1.25826e-09	-1.44767e-09	0.0004	0.0011
86	888.336	6.29173e-11	8.40074e-09	0.0018	0	-7.3889e-10	0.0002	2.49795e-11	-8.47189e-09	0.0019	0.0039
87	896.224	-1.49906e-10	-1.89019e-09	0.0004	0	-1.29116e-09	0.0003	-1.63626e-10	1.8199e-09	0.0004	0.0011
88	905.698	-8.66518e-10	1.97976e-09	0.0005	0	8.37293e-10	0.0002	-8.60267e-10	-2.0533e-09	0.0005	0.0012
89	917	1.86878e-09	-3.2221e-09	0.0008	0	-1.46181e-09	0.0003	1.85843e-09	3.09631e-09	0.0008	0.0019
90	926.818	-5.87934e-10	1.76575e-09	0.0004	0	1.26537e-10	0	-6.12542e-10	-1.90552e-09	0.0004	0.0008
91	942.342	-1.08578e-09	9.93294e-10	0.0003	0	8.13517e-10	0.0002	-1.10028e-09	-9.96313e-10	0.0003	0.0008
92	944.692	-2.56641e-09	8.32912e-10	0.0006	0	7.27583e-10	0.0002	-2.60752e-09	-8.51988e-10	0.0006	0.0014
93	948.668	-8.45098e-10	-1.27245e-09	0.0003	0	2.48042e-10	0.0001	-8.91797e-10	1.21452e-09	0.0003	0.0007
94	977.866	3.46512e-10	4.54846e-10	0.0001	0	-2.89959e-10	0.0001	3.26971e-10	-5.40212e-10	0.0001	0.0003
95	990.926	-1.99779e-10	1.06403e-09	0.0002	0	7.51053e-11	0	-2.46544e-10	-1.08212e-09	0.0002	0.0004
96	998.498	1.1096e-09	-2.43815e-09	0.0006	0	-1.10604e-09	0.0002	1.08154e-09	2.5708e-09	0.0006	0.0014
97	1003.56	4.26961e-09	-5.05544e-09	0.0015	0	-2.61936e-09	0.0006	4.24456e-09	5.00527e-09	0.0014	0.0035
98	1009.05	1.14078e-09	-4.14234e-09	0.0009	0	-1.9106e-09	0.0004	1.10413e-09	3.95564e-09	0.0009	0.0022
99	1013.57	4.03113e-10	5.31166e-10	0.0001	0	-1.55716e-10	0	3.55054e-10	-4.35621e-10	0.0001	0.0002
100	1032.34	2.22768e-09	-3.96392e-09	0.001	0	-5.64177e-10	0.0001	2.18938e-09	4.0551e-09	0.001	0.0021
101	1039.1	1.21259e-09	1.05167e-09	0.0004	0	-4.93285e-10	0.0001	1.15621e-09	-1.05746e-09	0.0003	0.0008
102	1043.08	-2.05657e-10	1.18536e-09	0.0003	0	1.58208e-09	0.0003	-2.45653e-10	-1.1006e-09	0.0002	0.0008
103	1044.21	-1.30243e-09	-2.15116e-09	0.0006	0	3.93209e-10	0.0001	-1.34421e-09	2.06275e-09	0.0005	0.0012
104	1046.74	2.52777e-09	-4.50392e-09	0.0011	0	3.03778e-10	0.0001	2.4684e-09	4.44135e-09	0.0011	0.0023
105	1047.75	7.76064e-10	2.35201e-09	0.0005	0	-1.63692e-10	0	7.23476e-10	-2.42208e-09	0.0006	0.0011
106	1058.87	-3.73838e-10	-3.91714e-09	0.0009	0	-5.84276e-10	0.0001	-3.06607e-10	4.14772e-09	0.0009	0.0019
107	1075.22	1.16355e-09	-1.79945e-09	0.0005	0	-7.30727e-10	0.0002	1.1279e-09	1.63036e-09	0.0004	0.0011
108	1088.62	9.78152e-10	-5.39665e-09	0.0012	0	-3.10116e-10	0.0001	9.21134e-10	5.26791e-09	0.0012	0.0025
109	1093.04	4.76834e-10	-6.7248e-10	0.0002	0	-7.46745e-11	0	4.50005e-10	6.7196e-10	0.0002	0.0004
110	1094.57	2.99291e-10	-2.63433e-09	0.0006	0	-1.8656e-09	0.0004	2.52298e-10	2.49231e-09	0.0005	0.0015
111	1100.61	-1.87706e-09	-2.64379e-10	0.0004	0	2.49378e-10	0.0001	-1.8926e-09	1.77755e-10	0.0004	0.0009
112	1119.76	1.19971e-09	1.42253e-09	0.0004	0	-4.02742e-10	0.0001	1.17623e-09	-1.43e-09	0.0004	0.0009
113	1129.14	1.44379e-09	-2.18865e-09	0.0006	0	-8.17996e-10	0.0002	1.42975e-09	2.07744e-09	0.0006	0.0014
114	1137.18	-5.17695e-10	1.8434e-09	0.0004	0	7.67168e-10	0.0002	-5.31489e-10	-1.97649e-09	0.0004	0.001
115	1140.39	-4.48743e-10	1.81548e-09	0.0004	0	2.41179e-10	0.0001	-4.61962e-10	-1.94016e-09	0.0004	0.0009
116	1161.63	2.61098e-09	-3.12727e-09	0.0009	0	-1.59964e-09	0.0004	2.59871e-09	3.12342e-09	0.0009	0.0022
117	1164.17	2.8981e-09	-6.20652e-09	0.0015	0	-3.1204e-09	0.0007	2.8681e-09	6.04802e-09	0.0015	0.0037
118	1170.08	-4.32183e-10	4.05988e-09	0.0009	0	1.11807e-09	0.0002	-4.78638e-10	-4.03363e-09	0.0009	0.002
119	1175.04	2.46939e-10	3.59332e-09	0.0008	0	1.06637e-09	0.0002	1.92447e-10	-3.52497e-09	0.0008	0.0018
120	1177.73	7.49809e-11	4.62092e-10	0.0001	0	2.10723e-10	0	2.02968e-11	-4.96662e-10	0.0001	0.0002
121	1178.57	-2.21166e-10	8.19958e-11	0.0001	0	4.2717e-10	0.0001	-2.71455e-10	-1.77583e-10	0.0001	0.0003
122	1184.15	2.43442e-10	-2.23555e-10	0.0001	0	-8.47537e-12	0	1.90875e-10	1.5686e-10	0.0001	0.0002
123	1188.23	-2.00975e-09	8.02378e-09	0.0018	0	2.29821e-09	0.0005	-2.0549e-09	-8.07135e-09	0.0018	0.0041
124	1192.19	1.00114e-09	4.32419e-09	0.001	0	5.21822e-10	0.0001	9.5434e-10	-4.24234e-09	0.001	0.0021
125	1202.4	-2.40358e-09	5.54795e-09	0.0013	0	2.72119e-09	0.0006	-2.46728e-09	-5.48096e-09	0.0013	0.0032
126	1209.8	1.63607e-10	-1.41297e-10	0	0	3.32279e-10	0.0001	1.06123e-10	9.31332e-11	0	0.0001
127	1210.25	2.62201e-10	-4.0351e-10	0.0001	0	-4.43728e-10	0.0001	2.28499e-10	3.2039e-10	0.0001	0.0003
128	1216.15	3.00921e-10	5.71065e-10	0.0001	0	-6.13115e-10	0.0001	2.6225e-10	-6.29025e-10	0.0001	0.0003
129	1227.39	1.54709e-09	-1.57135e-09	0.0005	0	-1.93098e-09	0.0004	1.52463e-09	1.43824e-09	0.0005	0.0014
130	1234.13	-4.23264e-09	9.00816e-09	0.0022	0	4.40956e-09	0.001	-4.29852e-09	-8.94139e-09	0.0022	0.0054
131	1243.31	2.89544e-09	2.55594e-09	0.0008	0	6.80823e-10	0.0001	2.86853e-09	-2.41651e-09	0.0008	0.0017
132	1249.5	-9.87789e-11	2.04174e-09	0.0004	0	2.85287e-10	0.0001	-1.2864e-10	-1.98893e-09	0.0004	0.0009
133	1255.36	-1.88171e-09	5.55558e-09	0.0013	0	2.22151e-09	0.0005	-1.90058e-09	-5.71322e-09	0.0013	0.0031
134	1270.22	-3.33781e-10	9.6783e-11	0.0001	0	-6.11119e-10	0.0001	-3.29513e-10	-1.55391e-10	0.0001	0.0003
135	1278.59	-8.40077e-10	1.58919e-09	0.0004	0	1.70321e-09	0.0004	-8.64956e-10	-1.63272e-09	0.0004	0.0012
136	1289.75	-1.77636e-10	1.25023e-09	0.0003	0	-2.95878e-10	0.0001	-1.77005e-10	-1.30201e-09	0.0003	0.0007
137	1301.74	-2.11742e-09	2.05381e-09	0.0006	0	6.42804e-10	0.0001	-2.15265e-09	-2.10395e-09	0.0007	0.0014
138	1304.72	-7.73898e-10	3.46245e-09	0.0008	0	2.4365e-09	0.0005	-8.29457e-10	-3.43726e-09	0.0008	0.0021
139	1316.87	1.41302e-09	-4.72064e-10	0.0003	0	-9.50026e-10	0.0002	1.41155e-09	3.49666e-10	0.0003	0.0008
140	1329.32	2.39909e-09	-3.40348e-09	0.0009	0	-1.22217e-09	0.0003	2.34189e-09	3.47565e-09	0.0009	0.0021
141	1331.67	3.43159e-09	-5.04942e-09	0.0013	0	-2.12852e-09	0.0005	3.39118e-09	5.18075e-09	0.0014	0.0032
142	1333.76	6.90303e-10	-1.80218e-10	0.0002	0	4.38725e-11	0	6.94543e-10	3.79288e-10	0.0002	0.0004
143	1340.03	1.26887e-09	3.76147e-10	0.0003	0	-8.81945e-11	0	1.2062e-09	-3.7862e-10	0.0003	0.0006
144	1344.66	3.81925e-09	-4.98553e-09	0.0014	0	-1.62709e-09	0.0004	3.79257e-09	4.95959e-09	0.0014	0.0032
145	1358.43	2.81891e-09	-4.72048e-09	0.0012	0	-1.16821e-09	0.0003	2.79829e-09	4.77182e-09	0.0012	0.0027
146	1364.11	2.24416e-11	-8.05817e-10	0.0002	0	-1.67211e-09	0.0004	-1.74289e-11	9.53395e-10	0.0002	0.0008
147	1369.7	-8.50321e-11	5.33338e-09	0.0012	0	1.6161e-09	0.0004	-1.23626e-10	-5.30719e-09	0.0012	0.0028
148	1379.5	1.62032e-09	-4.39029e-09	0.001	0	-1.80759e-09	0.0004	1.56012e-09	4.47506e-09	0.001	0.0024
149	1381.6	8.16353e-10	-2.15258e-09	0.0005	0	-6.72613e-10	0.0001	7.68326e-10	2.17433e-09	0.0005	0.0011
150	1392	-1.57653e-11	1.99212e-09	0.0004	0	4.02088e-10	0.0001	3.74725e-11	-1.07618e-09	0.0002	0.0007
151	1394.76	-9.09301e-10	4.27157e-10	0.0002	0	4.66137e-10	0.0001	-9.748e-10	-4.8294e-10	0.0002	0.0005
152	1395.13	2.14193e-10	-4.05771e-11	0	0	1.04514e-10	0	1.65364e-10	-5.32242e-11	0	0
153	1396.52	5.90996e-11	2.24312e-09	0.0005	0	5.91774e-10	0.0001	3.33856e-11	-2.11203e-09	0.0005	0.0011
154	1405.26	-1.37425e-09	6.49891e-09	0.0015	0	2.87898e-09	0.0006	-1.3904e-09	-6.40341e-09	0.0014	0.0035
155	1410.39	-1.12809e-09	2.7752e-09	0.0007	0	1.15753e-09	0.0003	-1.18988e-09	-2.73524e-09	0.0007	0.0017
156	1416.1	2.00053e-09	-4.5155e-09	0.0011	0	-1.79227e-09	0.0004	1.92956e-09	4.51828e-09	0.0011	0.0026
157	1426.9	5.64032e-12	1.96037e-09	0.0004	0	9.99412e-10	0.0002	-3.83945e-11	-2.0284e-09	0.0004	0.001
158	1434.48	-1.02218e-09	2.31299e-09	0.0006	0	4.13604e-10	0.0001	-1.08e-09	-2.18498e-09	0.0005	0.0012
159	1437.28	2.99985e-10	1.72753e-10	0.0001	0	-3.48373e-10	0.0001	2.53982e-10	-2.62117e-10	0.0001	0.0003
160	1441.11	7.23503e-10	-1.96033e-10	0.0002	0	-2.11439e-10	0	6.90516e-10	1.434e-10	0.0002	0.0004
161	1443.8	-3.51662e-10	-9.60602e-10	0.0002	0	-4.56202e-10	0.0001	-3.93801e-10	9.61806e-10	0.0002	0.0005
162	1444.25	5.02246e-10	-2.7081e-10	0.0001	0	-8.16743e-10	0.0002	4.52996e-10	3.89787e-10	0.0001	0.0004
163	1446.52	7.36134e-10	-2.38302e-09	0.0005	0	-6.19593e-10	0.0001	6.87277e-10	2.33613e-09	0.0005	0.0011
164	1446.87	-4.07187e-10	-4.28074e-10	0.0001	0	-4.66981e-10	0.0001	-4.43653e-10	2.99478e-10	0.0001	0.0003
165	1448.89	2.1995e-10	1.89112e-10	0.0001	0	-7.05725e-12	0	2.01126e-10	-3.23251e-10	0.0001	0.0002
166	1449.96	-2.18104e-09	3.88915e-09	0.001	0	1.44868e-09	0.0003	-2.19432e-09	-4.06615e-09	0.001	0.0023
167	1450.64	-1.83911e-09	3.83271e-09	0.0009	0	9.74724e-10	0.0002	-1.88352e-09	-3.90173e-09	0.001	0.0021
168	1451.66	-6.74921e-11	1.72994e-10	0	0	4.25154e-11	0	-1.14647e-10	-3.01098e-10	0.0001	0.0001
169	1457.36	4.69593e-11	-2.09491e-10	0	0	2.66739e-12	0	-7.11136e-12	1.23785e-10	0	0
170	1458.21	-2.61624e-10	5.47747e-10	0.0001	0	2.13542e-10	0	-2.99157e-10	-5.74708e-10	0.0001	0.0002
171	1458.67	2.75653e-10	-1.62567e-10	0.0001	0	3.68302e-11	0	2.14576e-10	1.43359e-10	0.0001	0.0002
172	1459.89	-2.3144e-10	6.64241e-10	0.0002	0	4.66591e-10	0.0001	-2.84258e-10	-7.28846e-10	0.0002	0.0005
173	1461.4	8.54026e-10	-2.7121e-09	0.0006	0	-9.3774e-10	0.0002	8.04979e-10	2.62636e-09	0.0006	0.0014
174	1462.65	-6.41659e-11	1.68688e-10	0	0	-7.56285e-11	0	-1.09731e-10	-2.69808e-10	0.0001	0.0001
175	1462.66	-9.3486e-10	2.21257e-09	0.0005	0	5.06934e-10	0.0001	-9.85804e-10	-2.16173e-09	0.0005	0.0011
176	1464.61	4.88616e-10	2.17983e-10	0.0001	0	2.80479e-10	0.0001	4.50717e-10	-4.65782e-11	0.0001	0.0003
177	1467.14	1.13369e-10	-3.52335e-11	0	0	3.58728e-10	0.0001	8.28757e-11	1.98256e-10	0	0.0001
178	1470.32	3.888e-10	2.52676e-10	0.0001	0	2.56704e-10	0.0001	3.42558e-10	-1.15391e-10	0.0001	0.0003
179	1473.28	5.89022e-10	-3.79785e-10	0.0002	0	7.1811e-10	0.0002	5.84062e-10	4.6066e-10	0.0002	0.0006
180	1474.57	2.92559e-10	2.6816e-09	0.0006	0	1.34218e-09	0.0003	2.27223e-10	-2.64404e-09	0.0006	0.0015
181	1478.97	-3.52046e-10	5.96945e-11	0.0001	0	8.90551e-12	0	-3.62593e-10	-1.31406e-10	0.0001	0.0002
182	1486.01	9.25263e-10	-3.75967e-09	0.0008	0	-1.00597e-09	0.0002	8.58874e-10	3.75727e-09	0.0008	0.0018
183	1489.15	7.46603e-10	7.28824e-10	0.0002	0	4.81365e-10	0.0001	7.06554e-10	-5.24077e-10	0.0002	0.0005
184	1493.9	1.28366e-09	-7.22085e-09	0.0016	0	-3.06739e-09	0.0007	1.26362e-09	7.12035e-09	0.0016	0.0039
185	1501.01	9.79365e-10	-3.50608e-09	0.0008	0	-2.5117e-09	0.0006	9.84738e-10	3.5188e-09	0.0008	0.0022
186	1517.17	2.47417e-09	-1.17187e-08	0.0026	0	-6.53581e-09	0.0014	2.43009e-09	1.16703e-08	0.0026	0.0066
187	1530.05	2.51914e-09	-1.04304e-08	0.0024	0	-5.59152e-09	0.0012	2.46272e-09	1.04552e-08	0.0024	0.006
188	1541.05	-1.90917e-09	-1.50996e-10	0.0004	0	-7.90031e-10	0.0002	-1.96248e-09	9.19599e-11	0.0004	0.001
189	1554.3	2.05236e-09	2.4355e-09	0.0007	0	2.72691e-09	0.0006	2.042e-09	-2.39014e-09	0.0007	0.002
190	1570.81	2.65504e-09	-6.06966e-10	0.0006	0	-7.61879e-10	0.0002	2.60631e-09	5.43449e-10	0.0006	0.0014
191	1575.42	1.82536e-09	1.16261e-09	0.0005	0	1.41327e-09	0.0003	1.79796e-09	-1.0281e-09	0.0005	0.0013
192	1643.94	4.33187e-09	-8.94926e-09	0.0022	0	-5.38363e-09	0.0012	4.28354e-09	8.94175e-09	0.0022	0.0056
193	1658.71	-4.77643e-09	2.01314e-08	0.0045	0	9.83959e-09	0.0022	-4.85026e-09	-2.02345e-08	0.0046	0.0113
194	1703	-3.8421e-09	1.31388e-09	0.0009	0	-1.81566e-09	0.0004	-3.8864e-09	-1.35135e-09	0.0009	0.0022
195	1717.77	1.76723e-09	8.37135e-09	0.0019	0	5.62236e-09	0.0012	1.71532e-09	-8.29794e-09	0.0019	0.005
196	1727.27	-9.15105e-11	-2.66625e-09	0.0006	0	-1.2396e-09	0.0003	-1.4769e-10	2.58012e-09	0.0006	0.0015
197	1730.25	1.37721e-09	3.07502e-09	0.0007	0	2.2195e-09	0.0005	1.33192e-09	-3.09156e-09	0.0007	0.0019
198	1811.89	2.48467e-09	-2.82351e-09	0.0008	0	-8.52983e-10	0.0002	2.47226e-09	2.75991e-09	0.0008	0.0018
199	1838.3	4.6999e-10	5.99577e-10	0.0002	0	1.39594e-10	0	4.43135e-10	-5.95288e-10	0.0002	0.0004
200	1842.18	1.10974e-09	-1.45154e-09	0.0004	0	-3.54875e-10	0.0001	1.05353e-09	1.47798e-09	0.0004	0.0009
201	3036.85	-1.26693e-09	1.12869e-09	0.0004	0	4.39529e-10	0.0001	-1.33629e-09	-1.23479e-09	0.0004	0.0009
202	3052.31	-1.38118e-10	-5.43471e-10	0.0001	0	-6.22019e-11	0	-2.15477e-10	4.76449e-10	0.0001	0.0002
203	3052.68	8.40692e-11	-2.47543e-10	0.0001	0	2.83466e-11	0	3.40876e-12	8.99481e-11	0	0.0001
204	3053.03	3.24244e-10	-2.65131e-10	0.0001	0	-6.85587e-11	0	2.30359e-10	1.57854e-10	0.0001	0.0002
205	3065.12	1.54486e-10	-1.31903e-10	0	0	4.56793e-11	0	9.18047e-11	3.62562e-11	0	0
206	3067.1	2.63249e-10	-1.73646e-10	0.0001	0	-5.55692e-11	0	1.83336e-10	8.69464e-11	0	0.0001
207	3068.59	-1.23722e-10	-3.15202e-10	0.0001	0	1.57125e-10	0	-2.10552e-10	2.26545e-10	0.0001	0.0002
208	3070.33	-3.16853e-10	1.6994e-10	0.0001	0	6.23486e-10	0.0001	-4.13733e-10	-3.05615e-10	0.0001	0.0003
209	3072.15	1.46938e-10	1.1511e-10	0	0	5.67013e-11	0	6.44373e-11	-1.99109e-10	0	0
210	3075.32	2.1322e-10	3.36945e-11	0	0	4.74846e-11	0	1.39406e-10	-1.15771e-10	0	0
211	3082.4	5.22351e-11	-4.67256e-10	0.0001	0	1.33136e-11	0	-1.54996e-11	3.76443e-10	0.0001	0.0002
212	3085.16	3.12818e-10	-2.39096e-10	0.0001	0	-1.42106e-10	0	2.34089e-10	1.51812e-10	0.0001	0.0002
213	3097.98	5.22305e-11	-5.39095e-10	0.0001	0	4.10038e-11	0	-3.68452e-11	4.01579e-10	0.0001	0.0002
214	3114.05	3.37883e-10	-7.15049e-10	0.0002	0	9.0738e-12	0	2.38813e-10	5.96598e-10	0.0001	0.0003
215	3122.72	-5.81047e-12	-9.06102e-11	0	0	-1.99284e-11	0	-1.05065e-10	-6.02568e-11	0	0
216	3123.01	2.82825e-10	2.44087e-10	0.0001	0	8.98232e-11	0	1.77086e-10	-3.85772e-10	0.0001	0.0002
217	3130.5	-2.70539e-10	-3.79615e-10	0.0001	0	-1.02401e-10	0	-3.59245e-10	2.68508e-10	0.0001	0.0002
218	3141.02	5.68202e-10	-1.33878e-09	0.0003	0	-6.44808e-10	0.0001	4.64877e-10	1.19384e-09	0.0003	0.0007
219	3141.6	3.86123e-12	-3.97211e-11	0	0	-8.53818e-11	0	-9.59207e-11	-9.83329e-11	0	0
220	3142.79	-1.18918e-10	-2.59459e-11	0	0	2.07474e-10	0	-2.25361e-10	-1.49066e-10	0.0001	0.0001
221	3144.39	2.98932e-10	-5.87497e-10	0.0001	0	-2.179e-10	0	1.95033e-10	4.29184e-10	0.0001	0.0002
222	3154.8	-5.58652e-10	6.46165e-10	0.0002	0	1.17811e-09	0.0003	-6.63776e-10	-7.70921e-10	0.0002	0.0007
223	3158.57	1.3109e-10	-8.79754e-11	0	0	-1.87016e-12	0	2.92212e-11	-6.14951e-11	0	0
224	3159.22	2.05467e-10	-2.31307e-10	0.0001	0	9.38405e-10	0.0002	1.20931e-10	1.5411e-10	0	0.0003
225	3161.59	-2.91831e-10	4.79303e-10	0.0001	0	9.46403e-10	0.0002	-4.01934e-10	-6.0367e-10	0.0002	0.0005
226	3165.13	4.25862e-10	3.83755e-10	0.0001	0	6.19765e-12	0	3.23054e-10	-5.07624e-10	0.0001	0.0002
227	3165.64	-1.25265e-09	1.41654e-09	0.0004	0	1.80424e-09	0.0004	-1.34468e-09	-1.51154e-09	0.0004	0.0012
228	3170.09	1.65327e-10	-8.34053e-11	0	0	3.76748e-11	0	6.96146e-11	-4.4418e-11	0	0
229	3171.98	-7.911e-12	9.02847e-11	0	0	-6.13185e-11	0	-8.05788e-11	-1.8413e-10	0	0
230	3172.89	-1.53434e-10	-1.48489e-10	0	0	1.65755e-11	0	-2.54994e-10	-1.2224e-11	0.0001	0.0001
231	3175.15	2.29389e-10	-1.33848e-10	0.0001	0	4.03094e-10	0.0001	1.5936e-10	4.91232e-11	0	0.0002
232	3180.28	2.39585e-10	-1.10972e-10	0.0001	0	-1.548e-11	0	1.43706e-10	-1.57433e-11	0	0.0001
233	3186.65	3.92662e-10	-3.08685e-10	0.0001	0	-3.5032e-10	0.0001	2.99334e-10	2.37081e-10	0.0001	0.0003
234	3200	-3.89333e-11	-9.2663e-12	0	0	7.69804e-11	0	-1.21605e-10	-1.00131e-10	0	0
235	3202.97	1.29349e-10	-1.55565e-10	0	0	-9.40872e-12	0	3.34797e-11	2.14662e-11	0	0
236	3210.69	1.67178e-10	-1.08966e-10	0	0	4.96622e-12	0	7.19906e-11	-1.42888e-11	0	0
237	3240.79	1.77224e-10	4.19323e-10	0.0001	0	3.50502e-11	0	8.75673e-11	-4.67313e-10	0.0001	0.0002
238	3245.07	2.60652e-10	-2.25348e-10	0.0001	0	4.52731e-12	0	1.77333e-10	1.1165e-10	0	0.0001
239	3247.28	3.56427e-10	1.22825e-10	0.0001	0	-1.46274e-10	0	2.78079e-10	-2.18512e-10	0.0001	0.0002
240	3281.2	5.41303e-11	-2.82329e-10	0.0001	0	1.90687e-11	0	-4.55459e-11	1.43519e-10	0	0.0001
241	3546.44	1.43167e-09	1.67928e-09	0.0005	0	2.17077e-09	0.0005	1.37339e-09	-1.70595e-09	0.0005	0.0015
242	3590.18	-7.86831e-10	3.96487e-09	0.0009	0	-9.68229e-11	0	-7.16963e-10	-3.67231e-09	0.0008	0.0017

## Sheet: ΔSOCME_ISC_TMEe6_S1-T2
		1			0			-1
	Frecuency (cm-1)	Re	Im	|ΔSOCME| (cm-1)	Re	Im	|ΔSOCME| (cm-1)	Re	Im	|ΔSOCME| (cm-1)	Σ|ΔSOCME| (cm-1)		Conversion Factor to change from a.u. to cm-1	219475
0	112.187	-5.94907e-10	1.48599e-10	0.0001	0	-1.01158e-09	0.0002	-6.54301e-10	-2.37243e-10	0.0002	0.0005
1	117.329	-9.23445e-10	-3.36907e-10	0.0002	0	-5.55239e-11	0	-9.8348e-10	2.26826e-10	0.0002	0.0004
2	128.504	-2.03967e-10	-4.38744e-10	0.0001	0	9.50359e-10	0.0002	-2.61753e-10	3.45553e-10	0.0001	0.0004
3	131.163	-1.31812e-09	-1.53887e-09	0.0004	0	2.77069e-12	0	-1.37279e-09	1.43332e-09	0.0004	0.0008
4	135.86	-5.01251e-10	-1.15648e-09	0.0003	0	-5.05582e-10	0.0001	-5.67607e-10	1.06223e-09	0.0003	0.0007
5	141.881	4.17648e-10	2.33341e-09	0.0005	0	2.21826e-09	0.0005	3.522e-10	-2.42281e-09	0.0005	0.0015
6	148.162	-4.75234e-10	1.60282e-10	0.0001	0	-3.32793e-10	0.0001	-5.18607e-10	-2.43833e-10	0.0001	0.0003
7	152.213	1.03555e-09	-2.14087e-09	0.0005	0	1.41491e-10	0	9.80896e-10	2.01952e-09	0.0005	0.001
8	156.418	-1.44805e-09	-7.06176e-10	0.0004	0	2.24597e-10	0	-1.51672e-09	5.77099e-10	0.0004	0.0008
9	163.35	-3.77786e-10	-1.93967e-09	0.0004	0	-6.40953e-10	0.0001	-4.57305e-10	1.80928e-09	0.0004	0.0009
10	171.662	-1.26842e-09	3.6148e-09	0.0008	0	2.27878e-09	0.0005	-1.32747e-09	-3.72464e-09	0.0009	0.0022
11	173.284	-1.45069e-09	1.74489e-09	0.0005	0	-7.55684e-10	0.0002	-1.52234e-09	-1.86765e-09	0.0005	0.0012
12	174.196	-8.96417e-10	1.78907e-09	0.0004	0	2.29011e-10	0.0001	-9.62898e-10	-1.89054e-09	0.0005	0.001
13	183.912	7.18496e-10	-1.78415e-09	0.0004	0	1.47255e-09	0.0003	6.47818e-10	1.66123e-09	0.0004	0.0011
14	188.47	1.62591e-09	-5.14391e-10	0.0004	0	-5.59191e-11	0	1.57854e-09	4.19327e-10	0.0004	0.0008
15	193.903	-9.78009e-10	-6.62209e-10	0.0003	0	1.23666e-09	0.0003	-1.04596e-09	5.50949e-10	0.0003	0.0009
16	198.361	9.27718e-10	-2.13174e-10	0.0002	0	-2.83257e-11	0	8.55096e-10	8.37036e-11	0.0002	0.0004
17	204.805	1.23591e-09	1.3692e-09	0.0004	0	1.09876e-09	0.0002	1.14548e-09	-1.49197e-09	0.0004	0.001
18	223.011	1.01561e-10	-1.47811e-09	0.0003	0	-3.91934e-11	0	3.71832e-11	1.34438e-09	0.0003	0.0006
19	224.807	-1.05613e-09	-8.30767e-11	0.0002	0	-2.19981e-09	0.0005	-1.12138e-09	-5.90904e-11	0.0002	0.0009
20	234.791	1.48271e-09	-1.33176e-10	0.0003	0	-2.24382e-09	0.0005	1.41463e-09	3.09915e-11	0.0003	0.0011
21	241.248	-4.19567e-09	6.57806e-09	0.0017	0	2.056e-09	0.0005	-4.28922e-09	-6.75796e-09	0.0018	0.004
22	248.131	-4.14716e-09	1.65125e-09	0.001	0	1.14563e-09	0.0003	-4.23352e-09	-1.80182e-09	0.001	0.0023
23	252.277	8.45614e-10	1.84853e-09	0.0004	0	-7.35912e-10	0.0002	7.62638e-10	-1.97942e-09	0.0005	0.0011
24	253.969	6.1394e-09	-3.75221e-09	0.0016	0	-3.48509e-09	0.0008	6.03588e-09	3.6525e-09	0.0015	0.0039
25	261.344	-2.37003e-09	3.9302e-09	0.001	0	2.56613e-09	0.0006	-2.46614e-09	-4.10779e-09	0.0011	0.0027
26	267.044	-5.05176e-09	1.09522e-08	0.0026	0	2.38178e-09	0.0005	-5.14065e-09	-1.10892e-08	0.0027	0.0058
27	269.803	-3.00439e-09	-3.16187e-09	0.001	0	2.67984e-09	0.0006	-3.07512e-09	3.02153e-09	0.0009	0.0025
28	278.103	1.28822e-09	-6.08166e-09	0.0014	0	-2.04957e-09	0.0004	1.1952e-09	5.95525e-09	0.0013	0.0031
29	285.509	3.12242e-09	-2.72103e-09	0.0009	0	-1.0769e-09	0.0002	3.01946e-09	2.53478e-09	0.0009	0.002
30	293.362	2.76517e-09	-1.09611e-09	0.0007	0	-1.27369e-10	0	2.74129e-09	1.13469e-09	0.0007	0.0014
31	296.186	3.08809e-09	-4.66076e-09	0.0012	0	-2.02927e-09	0.0004	2.99336e-09	4.5062e-09	0.0012	0.0028
32	303.179	1.5822e-09	-9.04673e-10	0.0004	0	-1.01105e-09	0.0002	1.46048e-09	6.94869e-10	0.0004	0.001
33	319.158	-1.06552e-09	-1.87898e-09	0.0005	0	-3.17765e-10	0.0001	-1.14715e-09	1.72434e-09	0.0005	0.0011
34	319.768	-3.42885e-09	1.41947e-10	0.0008	0	2.73824e-10	0.0001	-3.49731e-09	-2.52453e-10	0.0008	0.0017
35	327.774	-2.47822e-09	-3.53585e-09	0.0009	0	-3.3323e-11	0	-2.57727e-09	3.37018e-09	0.0009	0.0018
36	352.406	-7.51128e-09	-1.71133e-10	0.0016	0	1.49042e-09	0.0003	-7.63192e-09	-1.00176e-11	0.0017	0.0036
37	361.773	-8.63373e-10	8.08541e-10	0.0003	0	-3.88433e-09	0.0009	-9.80491e-10	-9.82183e-10	0.0003	0.0015
38	371.937	1.16959e-08	-1.43385e-08	0.0041	0	-8.45545e-10	0.0002	1.15531e-08	1.4146e-08	0.004	0.0083
39	382.34	-1.68147e-09	6.80196e-09	0.0015	0	2.41322e-10	0.0001	-1.83628e-09	-7.04575e-09	0.0016	0.0032
40	394.578	-7.3365e-09	-8.42607e-09	0.0025	0	-3.46901e-09	0.0008	-7.42655e-09	8.28893e-09	0.0024	0.0057
41	406.166	5.96034e-09	-6.48824e-09	0.0019	0	3.58483e-09	0.0008	5.84963e-09	6.30838e-09	0.0019	0.0046
42	419.915	1.27715e-10	4.85592e-09	0.0011	0	-3.97215e-09	0.0009	7.51733e-12	-5.06304e-09	0.0011	0.0031
43	438.177	2.86957e-09	1.99738e-08	0.0044	0	3.7998e-09	0.0008	2.6748e-09	-2.01923e-08	0.0045	0.0097
44	464.803	-6.15597e-09	1.0858e-08	0.0027	0	1.88315e-09	0.0004	-6.28196e-09	-1.10304e-08	0.0028	0.0059
45	467.7	-1.29371e-08	1.32799e-09	0.0029	0	6.75545e-09	0.0015	-1.30808e-08	-1.5457e-09	0.0029	0.0073
46	475.82	7.49422e-09	-1.56036e-08	0.0038	0	-4.00719e-09	0.0009	7.39751e-09	1.54398e-08	0.0038	0.0085
47	481.883	2.32806e-10	2.15906e-08	0.0047	0	-1.31743e-09	0.0003	7.93378e-11	-2.18765e-08	0.0048	0.0098
48	496.3	-1.15572e-08	2.69702e-09	0.0026	0	3.65774e-09	0.0008	-1.17137e-08	-2.90749e-09	0.0026	0.006
49	525.145	-2.85996e-09	-1.06195e-08	0.0024	0	7.57452e-09	0.0017	-3.01665e-09	1.03556e-08	0.0024	0.0065
50	544.498	-1.0246e-08	2.278e-08	0.0055	0	3.96459e-09	0.0009	-1.04113e-08	-2.30237e-08	0.0055	0.0119
51	555.245	-2.13581e-08	3.16417e-08	0.0084	0	1.09309e-09	0.0002	-2.15056e-08	-3.18851e-08	0.0084	0.017
52	573.61	6.4714e-09	5.10292e-09	0.0018	0	4.65788e-09	0.001	6.33129e-09	-5.28752e-09	0.0018	0.0046
53	591.748	2.60012e-09	-4.62082e-09	0.0012	0	-8.77879e-09	0.0019	2.51043e-09	4.47209e-09	0.0011	0.0042
54	598.89	1.67117e-09	4.66915e-09	0.0011	0	4.16384e-09	0.0009	1.55444e-09	-4.88645e-09	0.0011	0.0031
55	616.109	-1.04043e-09	1.28072e-08	0.0028	0	8.57547e-09	0.0019	-1.17913e-09	-1.29908e-08	0.0029	0.0076
56	619.881	4.13801e-09	-1.87498e-08	0.0042	0	3.61781e-10	0.0001	4.00486e-09	1.85334e-08	0.0042	0.0085
57	654.804	9.05521e-09	1.39944e-08	0.0037	0	-6.1801e-09	0.0014	8.91565e-09	-1.42436e-08	0.0037	0.0088
58	662.167	1.22661e-08	-3.46617e-09	0.0028	0	-6.82205e-09	0.0015	1.21513e-08	3.26683e-09	0.0028	0.0071
59	678.916	-1.87332e-09	-4.78721e-09	0.0011	0	-1.60631e-09	0.0004	-2.03969e-09	4.57136e-09	0.0011	0.0026
60	682.76	5.00493e-09	2.94134e-09	0.0013	0	-6.81334e-10	0.0001	4.9186e-09	-3.07381e-09	0.0013	0.0027
61	691.646	9.21363e-10	-1.47255e-09	0.0004	0	3.95686e-09	0.0009	7.47165e-10	1.19241e-09	0.0003	0.0016
62	697.329	-1.04964e-08	5.26885e-12	0.0023	0	1.68374e-09	0.0004	-1.06221e-08	-2.86859e-10	0.0023	0.005
63	702.506	-2.31843e-09	-4.33785e-09	0.0011	0	2.71572e-09	0.0006	-2.48238e-09	4.07479e-09	0.001	0.0027
64	716.176	1.9867e-08	-6.02175e-09	0.0046	0	2.27475e-09	0.0005	1.97665e-08	5.8504e-09	0.0045	0.0096
65	718.58	9.88511e-09	-4.95149e-09	0.0024	0	5.17642e-09	0.0011	9.76654e-09	4.80074e-09	0.0024	0.0059
66	723.326	1.03116e-08	-5.59867e-12	0.0023	0	-6.13982e-09	0.0013	1.01883e-08	-1.93524e-10	0.0022	0.0058
67	729.85	-1.07415e-08	1.49021e-08	0.004	0	5.74326e-09	0.0013	-1.08968e-08	-1.51524e-08	0.0041	0.0094
68	731.398	-1.84238e-08	-1.13432e-08	0.0047	0	2.80801e-09	0.0006	-1.85978e-08	1.11556e-08	0.0048	0.0101
69	739.754	7.42329e-09	-4.34229e-09	0.0019	0	-4.07331e-09	0.0009	7.27203e-09	4.14638e-09	0.0018	0.0046
70	751.854	1.60141e-08	-7.62197e-09	0.0039	0	5.31182e-10	0.0001	1.5857e-08	7.32158e-09	0.0038	0.0078
71	759.062	-8.10586e-09	2.38757e-09	0.0019	0	9.05638e-09	0.002	-8.29067e-09	-2.67581e-09	0.0019	0.0058
72	766.687	5.31193e-09	-1.00906e-08	0.0025	0	-9.949e-09	0.0022	5.16539e-09	9.93847e-09	0.0025	0.0072
73	773.775	1.22511e-09	-1.39278e-09	0.0004	0	-3.87731e-09	0.0009	1.05029e-09	1.15348e-09	0.0003	0.0016
74	775.977	2.59829e-09	7.48624e-09	0.0017	0	1.01103e-09	0.0002	2.42179e-09	-7.83799e-09	0.0018	0.0037
75	784.064	2.27809e-09	2.64858e-08	0.0058	0	8.64469e-09	0.0019	1.94609e-09	-2.70958e-08	0.006	0.0137
76	788.92	-3.5382e-09	-5.1462e-09	0.0014	0	4.25674e-09	0.0009	-3.71154e-09	4.85798e-09	0.0013	0.0036
77	803.125	-3.31582e-09	-8.57523e-10	0.0008	0	-5.53451e-10	0.0001	-3.4897e-09	6.13756e-10	0.0008	0.0017
78	806.874	4.91778e-10	2.22721e-08	0.0049	0	8.04725e-09	0.0018	4.00295e-10	-2.24351e-08	0.0049	0.0116
79	826.395	-8.6557e-10	2.73566e-09	0.0006	0	3.14541e-09	0.0007	-1.02051e-09	-2.97067e-09	0.0007	0.002
80	830.753	5.18379e-09	-9.18148e-09	0.0023	0	2.96794e-09	0.0007	5.01797e-09	8.9526e-09	0.0023	0.0053
81	832.852	-1.46929e-08	-1.60856e-08	0.0048	0	3.01553e-09	0.0007	-1.48344e-08	1.59105e-08	0.0048	0.0103
82	836.839	3.06947e-09	4.70926e-09	0.0012	0	-7.19421e-10	0.0002	2.92645e-09	-4.9425e-09	0.0013	0.0027
83	840.421	-6.3146e-09	9.84682e-09	0.0026	0	5.47505e-11	0	-6.47773e-09	-1.01303e-08	0.0026	0.0052
84	853.07	1.20353e-08	7.41296e-09	0.0031	0	6.56762e-10	0.0001	1.19366e-08	-7.59405e-09	0.0031	0.0063
85	866.48	1.62462e-12	-5.58456e-10	0.0001	0	-3.63306e-09	0.0008	-1.4943e-10	4.00933e-10	0.0001	0.001
86	890.539	3.09378e-09	-2.70785e-09	0.0009	0	-2.64779e-09	0.0006	2.90551e-09	2.38651e-09	0.0008	0.0023
87	895.535	1.2076e-09	-3.90241e-09	0.0009	0	-3.77206e-09	0.0008	1.01638e-09	3.59288e-09	0.0008	0.0025
88	905.545	3.24964e-09	-2.7769e-09	0.0009	0	-1.15945e-09	0.0003	3.05829e-09	2.49174e-09	0.0009	0.0021
89	915.171	3.06266e-09	-3.83481e-09	0.0011	0	-1.24151e-09	0.0003	2.90999e-09	3.63024e-09	0.001	0.0024
90	923.478	2.78547e-09	-7.36963e-09	0.0017	0	-1.60883e-09	0.0004	2.60475e-09	7.11535e-09	0.0017	0.0038
91	939.126	3.09609e-09	-2.58064e-09	0.0009	0	-9.23929e-10	0.0002	2.87613e-09	2.28576e-09	0.0008	0.0019
92	943.426	-7.39018e-09	2.9131e-09	0.0017	0	1.94597e-09	0.0004	-7.5714e-09	-3.14671e-09	0.0018	0.0039
93	952.119	1.76157e-09	1.36682e-09	0.0005	0	-3.21895e-10	0.0001	1.59348e-09	-1.64134e-09	0.0005	0.0011
94	977.702	1.33533e-09	-4.43935e-09	0.001	0	-1.35697e-09	0.0003	1.16445e-09	4.20245e-09	0.001	0.0023
95	985.75	-2.84305e-11	9.80599e-10	0.0002	0	3.7076e-10	0.0001	-2.53133e-10	-1.28311e-09	0.0003	0.0006
96	997.833	1.51407e-09	-2.19705e-09	0.0006	0	-2.37665e-10	0.0001	1.30089e-09	1.94322e-09	0.0005	0.0012
97	1004.07	-8.82223e-09	5.23757e-09	0.0023	0	3.38249e-09	0.0007	-9.00405e-09	-5.54123e-09	0.0023	0.0053
98	1009.16	3.003e-09	-7.32528e-10	0.0007	0	-1.33204e-09	0.0003	2.82942e-09	5.04631e-10	0.0006	0.0016
99	1014.35	1.79324e-09	5.60341e-11	0.0004	0	-8.4382e-10	0.0002	1.60059e-09	-2.86208e-10	0.0004	0.001
100	1031.53	4.48259e-09	-1.21738e-08	0.0028	0	-1.93619e-09	0.0004	4.2465e-09	1.18647e-08	0.0028	0.006
101	1038.13	2.4488e-09	1.80139e-09	0.0007	0	-1.30064e-09	0.0003	2.27276e-09	-2.08557e-09	0.0007	0.0017
102	1042.7	-8.47264e-11	4.97573e-09	0.0011	0	2.52383e-10	0.0001	-2.89691e-10	-5.2896e-09	0.0012	0.0024
103	1043.35	-6.74823e-09	7.14551e-09	0.0022	0	-6.0381e-10	0.0001	-6.93829e-09	-7.43691e-09	0.0022	0.0045
104	1044.84	1.6725e-09	1.71584e-09	0.0005	0	2.56096e-09	0.0006	1.53067e-09	-1.9038e-09	0.0005	0.0016
105	1046.99	-2.12374e-10	-3.01211e-09	0.0007	0	4.0833e-10	0.0001	-3.41426e-10	2.79915e-09	0.0006	0.0014
106	1053.02	3.02209e-09	1.04977e-08	0.0024	0	2.04288e-09	0.0004	2.78146e-09	-1.0808e-08	0.0024	0.0052
107	1065.81	2.27551e-09	-1.46123e-09	0.0006	0	-1.34396e-09	0.0003	2.00454e-09	1.04281e-09	0.0005	0.0014
108	1080.05	-2.86454e-09	6.72712e-09	0.0016	0	2.12725e-09	0.0005	-3.01968e-09	-6.90597e-09	0.0017	0.0038
109	1087.63	-2.7555e-09	9.6793e-09	0.0022	0	-1.27213e-10	0	-2.96213e-09	-9.97744e-09	0.0023	0.0045
110	1092.86	-1.51325e-09	-2.23402e-11	0.0003	0	1.4591e-09	0.0003	-1.69718e-09	-2.17144e-10	0.0004	0.001
111	1094.51	-1.94792e-09	-1.8277e-09	0.0006	0	4.04468e-10	0.0001	-2.17684e-09	1.44434e-09	0.0006	0.0013
112	1104.82	-3.76786e-09	-4.51189e-09	0.0013	0	-1.41036e-09	0.0003	-3.93503e-09	4.32928e-09	0.0013	0.0029
113	1117.91	-5.70564e-09	2.04955e-10	0.0013	0	2.01265e-09	0.0004	-5.9169e-09	-6.27896e-10	0.0013	0.003
114	1122.09	-6.58459e-09	1.23811e-08	0.0031	0	3.89258e-09	0.0009	-6.78821e-09	-1.26431e-08	0.0031	0.0071
115	1139.76	1.64547e-09	-1.76527e-09	0.0005	0	-8.06614e-10	0.0002	1.44454e-09	1.56312e-09	0.0005	0.0012
116	1150.56	-2.86206e-09	1.19503e-10	0.0006	0	1.86323e-09	0.0004	-3.0855e-09	-3.76449e-10	0.0007	0.0017
117	1156.13	4.90296e-09	-5.03039e-09	0.0015	0	-1.16678e-09	0.0003	4.66044e-09	4.63359e-09	0.0014	0.0032
118	1166.08	-1.51049e-09	4.957e-10	0.0003	0	2.89914e-10	0.0001	-1.68006e-09	-6.24982e-10	0.0004	0.0008
119	1172.81	1.53663e-09	-3.49429e-09	0.0008	0	-2.84645e-10	0.0001	1.34502e-09	3.29917e-09	0.0008	0.0017
120	1175.52	7.39842e-10	-1.85049e-09	0.0004	0	-3.33541e-10	0.0001	5.38903e-10	1.51588e-09	0.0004	0.0009
121	1177.07	-1.76713e-10	-1.32375e-08	0.0029	0	-2.49513e-09	0.0005	-4.19787e-10	1.28918e-08	0.0028	0.0062
122	1177.86	5.92818e-10	-2.52591e-09	0.0006	0	-1.23194e-09	0.0003	3.94131e-10	2.20637e-09	0.0005	0.0014
123	1183.19	6.48781e-10	-7.30056e-09	0.0016	0	-9.49222e-10	0.0002	4.50402e-10	7.01254e-09	0.0015	0.0033
124	1184.24	6.72226e-11	-5.92205e-10	0.0001	0	-6.64651e-11	0	-9.79529e-11	3.35376e-10	0.0001	0.0002
125	1194.33	-3.32967e-09	-5.49003e-09	0.0014	0	1.15717e-09	0.0003	-3.55323e-09	5.12032e-09	0.0014	0.0031
126	1207.5	3.18018e-09	-7.68888e-09	0.0018	0	-3.09581e-09	0.0007	2.95175e-09	7.38528e-09	0.0017	0.0042
127	1210.09	-3.27121e-10	8.27843e-10	0.0002	0	-2.65899e-10	0.0001	-5.36158e-10	-1.16311e-09	0.0003	0.0006
128	1210.44	-4.31094e-11	9.08963e-10	0.0002	0	1.30728e-09	0.0003	-2.24233e-10	-1.17673e-09	0.0003	0.0008
129	1213.74	-2.07972e-09	2.22058e-09	0.0007	0	3.38543e-09	0.0007	-2.30735e-09	-2.5035e-09	0.0007	0.0021
130	1234.31	3.03104e-09	4.55257e-09	0.0012	0	2.50332e-10	0.0001	2.93304e-09	-4.53538e-09	0.0012	0.0025
131	1237.8	-1.32685e-08	1.35414e-08	0.0042	0	5.99489e-09	0.0013	-1.34209e-08	-1.37013e-08	0.0042	0.0097
132	1241.59	-6.92142e-10	7.73595e-09	0.0017	0	9.95302e-11	0	-9.6851e-10	-8.077e-09	0.0018	0.0035
133	1253.44	-3.37594e-09	4.17475e-09	0.0012	0	1.6547e-09	0.0004	-3.64226e-09	-4.44112e-09	0.0013	0.0029
134	1274.96	2.57864e-09	-3.25124e-09	0.0009	0	-3.74892e-09	0.0008	2.31105e-09	2.80822e-09	0.0008	0.0025
135	1280.02	-2.11734e-09	2.18744e-09	0.0007	0	-2.06031e-09	0.0005	-2.26003e-09	-2.47431e-09	0.0007	0.0019
136	1286.42	-2.16212e-09	6.19095e-09	0.0014	0	1.48071e-09	0.0003	-2.35092e-09	-6.38412e-09	0.0015	0.0032
137	1293.1	3.25593e-10	-2.93633e-09	0.0006	0	-1.38229e-09	0.0003	1.62548e-10	2.6761e-09	0.0006	0.0015
138	1294.1	-1.32255e-09	5.51977e-10	0.0003	0	2.96196e-09	0.0007	-1.53673e-09	-8.35313e-10	0.0004	0.0014
139	1322.94	6.93045e-09	-3.52007e-09	0.0017	0	-1.19036e-09	0.0003	6.76103e-09	3.27756e-09	0.0016	0.0036
140	1326	-1.53652e-09	-1.19422e-09	0.0004	0	4.49626e-11	0	-1.81881e-09	8.03682e-10	0.0004	0.0008
141	1329.51	-3.28038e-09	-9.97599e-10	0.0008	0	3.45303e-10	0.0001	-3.48526e-09	6.79279e-10	0.0008	0.0017
142	1330.38	2.26841e-10	-4.55708e-10	0.0001	0	-3.31811e-10	0.0001	1.23726e-12	1.45601e-10	0	0.0002
143	1337.21	-8.31842e-09	1.04004e-08	0.0029	0	4.16459e-09	0.0009	-8.41617e-09	-1.0562e-08	0.003	0.0068
144	1355.95	-3.18758e-09	1.39603e-09	0.0008	0	-6.18168e-10	0.0001	-3.30112e-09	-1.49417e-09	0.0008	0.0017
145	1358.91	2.48437e-10	4.05131e-09	0.0009	0	7.37558e-10	0.0002	4.31411e-11	-4.33994e-09	0.001	0.0021
146	1368.67	5.86962e-10	-1.78062e-09	0.0004	0	1.56488e-09	0.0003	3.4342e-10	1.44483e-09	0.0003	0.001
147	1372.09	3.52133e-10	-3.4295e-09	0.0008	0	-9.12581e-10	0.0002	3.04908e-10	3.40053e-09	0.0007	0.0017
148	1381.73	3.315e-09	-9.70428e-09	0.0023	0	-4.22403e-09	0.0009	2.9746e-09	9.1774e-09	0.0021	0.0053
149	1384.38	4.87278e-09	-4.71493e-09	0.0015	0	-2.18712e-09	0.0005	4.60909e-09	4.36031e-09	0.0014	0.0034
150	1394.52	1.03572e-09	-1.67018e-09	0.0004	0	-1.40417e-10	0	7.69876e-10	1.31121e-09	0.0003	0.0007
151	1397.84	8.26994e-10	-1.32864e-11	0.0002	0	-1.8913e-09	0.0004	6.23301e-10	-3.01451e-10	0.0002	0.0008
152	1402.81	4.85529e-10	-9.34653e-10	0.0002	0	1.29817e-09	0.0003	1.45132e-10	3.80863e-10	0.0001	0.0006
153	1407.21	6.96692e-10	1.21911e-09	0.0003	0	-5.70665e-10	0.0001	4.93079e-10	-1.46383e-09	0.0003	0.0007
154	1409.37	-1.19702e-09	6.47571e-09	0.0014	0	1.72302e-09	0.0004	-1.35931e-09	-6.61504e-09	0.0015	0.0033
155	1420.71	9.11955e-10	-9.21787e-09	0.002	0	-2.67328e-09	0.0006	7.16495e-10	8.82052e-09	0.0019	0.0045
156	1423.69	1.90132e-09	1.51825e-09	0.0005	0	2.07994e-09	0.0005	1.72846e-09	-1.80037e-09	0.0005	0.0015
157	1428.04	-1.55571e-10	-2.72507e-09	0.0006	0	-2.46096e-10	0.0001	-3.98018e-10	2.32069e-09	0.0005	0.0012
158	1433.48	1.21688e-09	-3.18606e-09	0.0007	0	-8.56029e-10	0.0002	9.32107e-10	2.80379e-09	0.0006	0.0015
159	1437.35	2.02861e-09	-2.00694e-09	0.0006	0	-2.11084e-09	0.0005	1.77791e-09	1.66846e-09	0.0005	0.0016
160	1440.66	-8.83588e-10	-2.78405e-09	0.0006	0	-1.70608e-10	0	-1.13783e-09	2.38636e-09	0.0006	0.0012
161	1444.2	2.01787e-09	3.30648e-11	0.0004	0	-5.92058e-10	0.0001	1.74939e-09	-4.29425e-10	0.0004	0.0009
162	1444.84	-2.8654e-09	4.52604e-09	0.0012	0	1.56911e-10	0	-3.10116e-09	-4.85944e-09	0.0013	0.0025
163	1447.15	-7.78613e-10	1.66402e-09	0.0004	0	-1.0157e-09	0.0002	-9.8804e-10	-1.96225e-09	0.0005	0.0011
164	1447.63	-2.57974e-09	6.27117e-11	0.0006	0	1.77249e-09	0.0004	-2.83801e-09	-4.63415e-10	0.0006	0.0016
165	1449.11	-1.20523e-10	-4.79545e-10	0.0001	0	8.12495e-11	0	-3.34477e-10	1.52127e-10	0.0001	0.0002
166	1451.84	3.96899e-11	-1.85729e-09	0.0004	0	1.12227e-09	0.0002	2.06987e-11	1.72475e-09	0.0004	0.001
167	1452.91	-2.19118e-09	3.28797e-11	0.0005	0	1.24223e-10	0	-2.29262e-09	-2.8173e-10	0.0005	0.001
168	1453.85	1.13574e-09	-1.45936e-09	0.0004	0	-2.11805e-11	0	9.52719e-10	1.15182e-09	0.0003	0.0007
169	1454.32	3.16086e-09	1.53257e-10	0.0007	0	-1.78495e-09	0.0004	2.90072e-09	-4.52001e-10	0.0006	0.0017
170	1456.16	-3.59975e-09	5.25259e-09	0.0014	0	2.64489e-09	0.0006	-3.82495e-09	-5.56067e-09	0.0015	0.0035
171	1457.61	-1.0522e-09	-2.41104e-10	0.0002	0	1.24604e-10	0	-1.32002e-09	-1.8225e-10	0.0003	0.0005
172	1457.92	-1.39886e-09	1.13318e-09	0.0004	0	4.75872e-10	0.0001	-1.57276e-09	-1.41405e-09	0.0005	0.001
173	1461.03	6.38128e-10	-3.58755e-10	0.0002	0	-3.58337e-10	0.0001	4.17063e-10	2.26717e-11	0.0001	0.0004
174	1461.83	-1.14902e-09	1.60554e-10	0.0003	0	1.61655e-10	0	-1.34805e-09	-4.78486e-10	0.0003	0.0006
175	1462.17	-7.36499e-10	1.33852e-09	0.0003	0	8.07741e-10	0.0002	-9.7824e-10	-1.69215e-09	0.0004	0.0009
176	1463.43	-1.86573e-09	2.09123e-09	0.0006	0	1.64811e-09	0.0004	-2.11221e-09	-2.54314e-09	0.0007	0.0017
177	1466.3	3.62914e-09	-2.38408e-09	0.001	0	-1.22101e-09	0.0003	3.41243e-09	2.18848e-09	0.0009	0.0022
178	1467.9	1.5448e-09	-7.42069e-09	0.0017	0	-1.13591e-09	0.0002	1.29544e-09	7.02396e-09	0.0016	0.0035
179	1471.86	1.77303e-09	-8.65492e-11	0.0004	0	-5.18159e-11	0	1.56732e-09	-1.58237e-10	0.0003	0.0007
180	1474.61	2.33828e-10	2.91048e-09	0.0006	0	3.30285e-10	0.0001	2.57546e-11	-3.12886e-09	0.0007	0.0014
181	1476.2	-1.11581e-09	-1.1385e-09	0.0003	0	-5.48919e-11	0	-1.40572e-09	7.07537e-10	0.0003	0.0006
182	1478.77	6.34752e-10	-1.82102e-09	0.0004	0	-6.3117e-10	0.0001	4.45945e-10	1.5602e-09	0.0004	0.0009
183	1482.06	3.4314e-09	-2.3622e-10	0.0008	0	-2.82981e-09	0.0006	3.26078e-09	8.93795e-11	0.0007	0.0021
184	1487.12	9.37624e-10	-4.45764e-09	0.001	0	-7.60039e-10	0.0002	6.87623e-10	4.12627e-09	0.0009	0.0021
185	1490.14	-8.45577e-10	-2.67957e-10	0.0002	0	-5.1242e-10	0.0001	-1.02341e-09	3.35338e-11	0.0002	0.0005
186	1541.17	2.58327e-10	-2.31594e-09	0.0005	0	-1.07317e-09	0.0002	7.98693e-11	1.98635e-09	0.0004	0.0011
187	1557.35	8.9537e-10	-3.66948e-09	0.0008	0	-3.59014e-10	0.0001	8.02766e-10	3.58476e-09	0.0008	0.0017
188	1560	-4.20236e-09	5.65822e-09	0.0015	0	2.82708e-09	0.0006	-4.4079e-09	-5.97846e-09	0.0016	0.0037
189	1586.33	2.76133e-09	3.49559e-09	0.001	0	5.81165e-10	0.0001	2.54329e-09	-3.82379e-09	0.001	0.0021
190	1604.85	-1.67981e-09	-3.52125e-09	0.0009	0	-2.56044e-09	0.0006	-1.79801e-09	3.41498e-09	0.0008	0.0023
191	1620.27	9.01743e-10	3.90724e-09	0.0009	0	3.16171e-09	0.0007	6.54029e-10	-4.18068e-09	0.0009	0.0025
192	1645.04	-5.42933e-09	3.60445e-09	0.0014	0	4.36698e-09	0.001	-5.76102e-09	-4.00708e-09	0.0015	0.0039
193	1688.25	-1.8805e-08	1.6149e-08	0.0054	0	8.00848e-09	0.0018	-1.90702e-08	-1.66141e-08	0.0056	0.0128
194	1717.18	4.26602e-09	-4.80538e-09	0.0014	0	-2.26127e-09	0.0005	4.02614e-09	4.46782e-09	0.0013	0.0032
195	1737.9	-3.58018e-09	3.14993e-09	0.001	0	1.19274e-09	0.0003	-3.79554e-09	-3.45616e-09	0.0011	0.0024
196	1814.51	-5.04736e-09	2.76792e-09	0.0013	0	1.95627e-09	0.0004	-5.28631e-09	-3.09503e-09	0.0013	0.003
197	1839.28	2.50036e-09	-5.98401e-10	0.0006	0	-1.19542e-09	0.0003	2.31457e-09	2.76634e-10	0.0005	0.0014
198	1840.3	-2.34192e-09	4.86447e-09	0.0012	0	1.38435e-09	0.0003	-2.62361e-09	-5.30996e-09	0.0013	0.0028
199	2234.34	1.00932e-08	-1.0047e-08	0.0031	0	-4.59743e-09	0.001	9.8059e-09	9.62246e-09	0.003	0.0071
200	3040.98	-2.27776e-09	2.98045e-09	0.0008	0	1.75514e-09	0.0004	-2.68383e-09	-3.55843e-09	0.001	0.0022
201	3051.71	1.5201e-10	-6.01746e-10	0.0001	0	7.53124e-11	0	-2.39638e-10	-1.95322e-11	0.0001	0.0002
202	3052.68	-1.03312e-10	-1.49193e-09	0.0003	0	-7.91892e-11	0	-4.04109e-10	1.04444e-09	0.0002	0.0005
203	3054.19	5.08161e-11	-4.27856e-10	0.0001	0	-9.66857e-12	0	-2.51574e-10	-2.24597e-11	0.0001	0.0002
204	3057.96	-2.04255e-11	-5.33895e-10	0.0001	0	1.56732e-10	0	-3.15624e-10	9.58762e-11	0.0001	0.0002
205	3065.32	3.56307e-10	-1.81473e-11	0.0001	0	2.96102e-10	0.0001	5.68298e-11	-3.95776e-10	0.0001	0.0003
206	3068.99	9.09748e-10	-6.06082e-10	0.0002	0	-3.85451e-10	0.0001	6.01834e-10	1.53452e-10	0.0001	0.0004
207	3070.37	1.06566e-09	-3.98961e-10	0.0002	0	-5.32433e-11	0	7.23076e-10	-1.57777e-10	0.0002	0.0004
208	3073.84	1.13069e-09	-1.96465e-09	0.0005	0	-1.65899e-09	0.0004	8.20673e-10	1.50772e-09	0.0004	0.0013
209	3074.09	-4.82567e-12	-7.49328e-10	0.0002	0	2.87733e-10	0.0001	-3.63232e-10	2.31499e-10	0.0001	0.0004
210	3083.05	6.75138e-10	-4.58414e-11	0.0001	0	-2.12399e-10	0	3.96589e-10	-4.21342e-10	0.0001	0.0002
211	3089.13	7.94721e-10	-9.00156e-10	0.0003	0	-5.16465e-10	0.0001	4.93134e-10	4.48177e-10	0.0001	0.0005
212	3102.89	-2.59539e-10	-1.46133e-09	0.0003	0	8.84325e-10	0.0002	-5.57483e-10	1.08966e-09	0.0003	0.0008
213	3115.05	-2.40202e-10	3.37782e-10	0.0001	0	3.72909e-11	0	-5.69309e-10	-8.52132e-10	0.0002	0.0003
214	3121.39	2.47671e-10	-1.58627e-09	0.0004	0	-2.08032e-10	0	-7.45216e-11	1.10122e-09	0.0002	0.0006
215	3125.82	6.16763e-10	-5.31864e-10	0.0002	0	5.49551e-10	0.0001	3.12074e-10	4.28693e-11	0.0001	0.0004
216	3127.35	-2.2868e-10	-1.00666e-09	0.0002	0	-9.80585e-11	0	-5.5036e-10	5.10193e-10	0.0002	0.0004
217	3135.19	-8.0266e-10	-1.27928e-09	0.0003	0	-4.68315e-10	0.0001	-1.15814e-09	7.49189e-10	0.0003	0.0007
218	3141.87	-6.06869e-12	-3.9051e-10	0.0001	0	-2.76453e-10	0.0001	-3.17522e-10	-1.00672e-10	0.0001	0.0003
219	3145.11	-3.12265e-10	4.42329e-10	0.0001	0	7.95264e-10	0.0002	-6.26417e-10	-9.27976e-10	0.0002	0.0005
220	3145.14	1.31265e-10	-9.14938e-10	0.0002	0	3.54017e-10	0.0001	-1.85085e-10	4.1447e-10	0.0001	0.0004
221	3156.95	-1.26374e-09	6.96968e-10	0.0003	0	2.19906e-09	0.0005	-1.57053e-09	-1.15747e-09	0.0004	0.0012
222	3157.71	1.1314e-09	-3.93403e-09	0.0009	0	-1.26334e-10	0	8.43241e-10	3.49535e-09	0.0008	0.0017
223	3158.8	3.25827e-10	-6.51432e-10	0.0002	0	8.13703e-12	0	-4.91051e-12	1.28712e-10	0	0.0002
224	3162.42	-3.22747e-09	2.94811e-09	0.001	0	4.22984e-09	0.0009	-3.59538e-09	-3.44637e-09	0.0011	0.003
225	3162.96	2.54575e-09	-3.32527e-09	0.0009	0	-3.52673e-09	0.0008	2.18364e-09	2.82224e-09	0.0008	0.0025
226	3163.99	1.12467e-09	-5.65257e-10	0.0003	0	-5.82436e-10	0.0001	7.80346e-10	4.97256e-11	0.0002	0.0006
227	3168.7	2.16674e-10	-7.06911e-10	0.0002	0	-1.12315e-10	0	-9.49564e-11	2.10306e-10	0.0001	0.0003
228	3170.71	4.0157e-10	-1.15805e-09	0.0003	0	-2.20692e-10	0	7.79575e-11	6.20984e-10	0.0001	0.0004
229	3171.63	4.38872e-10	-4.61583e-10	0.0001	0	8.42316e-11	0	1.28388e-10	1.92187e-11	0	0.0001
230	3180.14	5.85054e-10	-7.03015e-10	0.0002	0	3.40512e-11	0	2.71795e-10	2.04572e-10	0.0001	0.0003
231	3182.68	8.44239e-10	-1.08137e-09	0.0003	0	-1.92502e-12	0	4.7372e-10	5.62036e-10	0.0002	0.0005
232	3194.66	1.01793e-09	-5.5221e-10	0.0003	0	-4.59013e-10	0.0001	6.83947e-10	5.9843e-11	0.0002	0.0006
233	3198.17	5.0259e-10	-4.57826e-10	0.0001	0	-2.15381e-10	0	1.92001e-10	-3.52077e-11	0	0.0001
234	3202.65	4.15524e-10	-6.78813e-10	0.0002	0	-1.61386e-10	0	9.08947e-11	1.84535e-10	0	0.0002
235	3216.59	4.43699e-10	-7.44744e-10	0.0002	0	1.69608e-10	0	1.09035e-10	2.29673e-10	0.0001	0.0003
236	3246.63	-2.2806e-10	7.99385e-10	0.0002	0	1.71404e-10	0	-4.77951e-10	-1.22941e-09	0.0003	0.0005
237	3249.4	7.75401e-10	-1.12838e-09	0.0003	0	-3.41629e-10	0.0001	3.30475e-10	4.52447e-10	0.0001	0.0005
238	3254.13	1.87738e-10	-7.2377e-10	0.0002	0	1.6359e-10	0	-1.53785e-10	2.22705e-10	0.0001	0.0003
239	3274.63	6.00514e-10	-7.95854e-10	0.0002	0	-1.53521e-10	0	2.82273e-10	2.97144e-10	0.0001	0.0003
240	3479.63	-2.24694e-09	-3.35902e-09	0.0009	0	6.83485e-10	0.0002	-2.66621e-09	2.93182e-09	0.0009	0.002
241	3534.47	-4.50674e-09	5.12075e-09	0.0015	0	3.22096e-09	0.0007	-4.91862e-09	-5.80633e-09	0.0017	0.0039
242	3885.38	-1.20909e-08	5.24469e-09	0.0029	0	5.43601e-09	0.0012	-1.24335e-08	-5.69604e-09	0.003	0.0071

## Sheet: ΔSOCME_ISC_TMEe6_S1-T3
		1			0			-1
	Frecuency (cm-1)	Re	Im	|ΔSOCME| (cm-1)	Re	Im	|ΔSOCME| (cm-1)	Re	Im	|ΔSOCME| (cm-1)	Σ|ΔSOCME| (cm-1)		Conversion Factor to change from a.u. to cm-1	219475
0	111.008	-7.78369e-10	8.31303e-10	0.0002	0	-7.40277e-11	0	-7.7519e-10	-8.60795e-10	0.0003	0.0005
1	121.485	-1.24427e-10	-6.01948e-10	0.0001	0	7.90857e-11	0	-1.33873e-10	5.3609e-10	0.0001	0.0002
2	122.08	9.87478e-10	6.12444e-10	0.0003	0	1.10332e-10	0	9.94115e-10	-6.97754e-10	0.0003	0.0006
3	130.403	7.53063e-10	-9.56704e-10	0.0003	0	-5.12973e-11	0	7.59977e-10	8.74346e-10	0.0003	0.0006
4	135.025	1.49229e-09	3.21986e-10	0.0003	0	2.38614e-10	0.0001	1.47979e-09	-4.08916e-10	0.0003	0.0007
5	141.145	-3.03185e-11	-5.30337e-10	0.0001	0	-2.57195e-10	0.0001	-3.6702e-11	4.51787e-10	0.0001	0.0003
6	145.7	1.16307e-10	-2.02325e-10	0.0001	0	-5.8309e-11	0	9.37532e-11	1.73864e-10	0	0.0001
7	148.791	6.73732e-11	2.41671e-10	0.0001	0	-1.99581e-12	0	7.52968e-11	-3.27815e-10	0.0001	0.0002
8	150.853	-2.34715e-10	-9.41218e-11	0.0001	0	8.32211e-11	0	-2.60765e-10	9.49555e-11	0.0001	0.0002
9	156.209	4.72943e-10	-2.75396e-10	0.0001	0	-4.06233e-11	0	4.658e-10	1.85835e-10	0.0001	0.0002
10	159.746	5.24089e-10	3.06408e-10	0.0001	0	7.9374e-12	0	4.93259e-10	-4.48519e-10	0.0001	0.0002
11	170.864	-1.09114e-10	-7.51035e-10	0.0002	0	-2.64431e-10	0.0001	-1.07774e-10	6.41253e-10	0.0001	0.0004
12	173.987	5.83714e-10	-2.43126e-10	0.0001	0	3.42057e-10	0.0001	5.68892e-10	1.12802e-10	0.0001	0.0003
13	183.555	1.01842e-09	-7.07267e-11	0.0002	0	3.61761e-10	0.0001	9.87239e-10	-9.07729e-11	0.0002	0.0005
14	185.927	-3.34853e-10	9.69659e-10	0.0002	0	2.51836e-10	0.0001	-3.66199e-10	-1.08173e-09	0.0003	0.0006
15	189.611	3.42238e-12	8.85058e-10	0.0002	0	1.59216e-10	0	-2.38803e-11	-1.00828e-09	0.0002	0.0004
16	194.082	1.14587e-10	-8.52645e-10	0.0002	0	7.30964e-11	0	1.03247e-10	7.38423e-10	0.0002	0.0004
17	203.078	-9.33524e-11	-9.48951e-10	0.0002	0	1.31287e-10	0	-9.86905e-11	8.20706e-10	0.0002	0.0004
18	223.702	2.93443e-10	-5.52265e-10	0.0001	0	1.95665e-10	0	2.79379e-10	4.29022e-10	0.0001	0.0002
19	224.58	8.13359e-10	-7.15582e-10	0.0002	0	2.84016e-10	0.0001	8.01289e-10	5.84621e-10	0.0002	0.0005
20	233.002	9.89878e-10	-5.28016e-10	0.0002	0	-2.04952e-10	0	9.69056e-10	4.50546e-10	0.0002	0.0004
21	238.703	1.5679e-09	-2.11297e-09	0.0006	0	-2.94528e-10	0.0001	1.54621e-09	1.9705e-09	0.0005	0.0012
22	247.179	1.71641e-09	-6.72517e-10	0.0004	0	-1.77476e-10	0	1.6872e-09	4.88201e-10	0.0004	0.0008
23	247.976	-9.52857e-10	9.30074e-10	0.0003	0	9.41279e-11	0	-9.65605e-10	-1.03613e-09	0.0003	0.0006
24	253.882	-6.25679e-10	5.95088e-11	0.0001	0	1.62196e-10	0	-6.31292e-10	-1.85936e-10	0.0001	0.0002
25	259.93	1.40816e-10	3.0567e-09	0.0007	0	1.1609e-10	0	1.29142e-10	-3.17074e-09	0.0007	0.0014
26	261.158	7.81545e-10	-2.05757e-10	0.0002	0	3.7212e-11	0	7.83956e-10	8.82809e-11	0.0002	0.0004
27	269.054	-1.92194e-09	-5.41396e-11	0.0004	0	-5.89653e-12	0	-1.93093e-09	-4.30384e-11	0.0004	0.0008
28	277.72	-2.07308e-10	9.81844e-10	0.0002	0	2.46061e-10	0.0001	-2.22353e-10	-1.17351e-09	0.0003	0.0006
29	290.16	7.14738e-10	8.69414e-10	0.0002	0	-1.23578e-10	0	7.12357e-10	-1.06314e-09	0.0003	0.0005
30	294.126	-4.08218e-10	-6.59833e-11	0.0001	0	-5.0931e-12	0	-4.10563e-10	-2.82843e-11	0.0001	0.0002
31	297.761	-5.77788e-10	4.90303e-10	0.0002	0	1.65269e-11	0	-5.7707e-10	-5.3706e-10	0.0002	0.0004
32	310.234	-5.27851e-10	-5.8051e-10	0.0002	0	3.54329e-11	0	-5.41307e-10	4.51665e-10	0.0002	0.0004
33	316.663	-2.3371e-10	3.13715e-11	0.0001	0	-6.36963e-11	0	-2.35687e-10	-1.3711e-10	0.0001	0.0002
34	320.177	-1.34863e-10	-1.67623e-10	0	0	3.02398e-10	0.0001	-1.46599e-10	1.23847e-11	0	0.0001
35	331.526	1.06875e-09	6.81268e-10	0.0003	0	-2.20189e-10	0	1.05546e-09	-8.79879e-10	0.0003	0.0006
36	354.887	2.24442e-09	2.81381e-09	0.0008	0	-4.70547e-10	0.0001	2.22862e-09	-2.93994e-09	0.0008	0.0017
37	364.223	-1.46174e-09	-7.9013e-10	0.0004	0	-3.83033e-10	0.0001	-1.45509e-09	6.47797e-10	0.0003	0.0008
38	374.572	-1.23826e-09	3.67e-09	0.0009	0	-3.40235e-10	0.0001	-1.22665e-09	-3.7379e-09	0.0009	0.0019
39	381.744	1.14335e-09	-9.28595e-10	0.0003	0	9.74344e-11	0	1.156e-09	8.92001e-10	0.0003	0.0006
40	398.701	3.35886e-09	8.57598e-10	0.0008	0	7.95149e-10	0.0002	3.3607e-09	-1.01549e-09	0.0008	0.0018
41	406.557	-2.13393e-10	-1.94969e-09	0.0004	0	9.99851e-10	0.0002	-2.11728e-10	1.79926e-09	0.0004	0.001
42	423.198	1.72543e-10	-9.1816e-10	0.0002	0	1.52681e-10	0	1.65793e-10	7.58459e-10	0.0002	0.0004
43	437.071	-1.20646e-09	-1.52955e-09	0.0004	0	-4.17903e-10	0.0001	-1.23028e-09	1.32745e-09	0.0004	0.0009
44	465.448	-2.09912e-09	1.94705e-09	0.0006	0	2.13068e-11	0	-2.12547e-09	-2.08513e-09	0.0007	0.0013
45	467.463	2.2265e-09	-6.95865e-10	0.0005	0	-7.44833e-11	0	2.19705e-09	5.05759e-10	0.0005	0.001
46	471.16	-3.58298e-09	3.73833e-09	0.0011	0	-3.19998e-10	0.0001	-3.6405e-09	-3.98656e-09	0.0012	0.0024
47	483.457	-2.41966e-09	-1.34811e-09	0.0006	0	3.13483e-10	0.0001	-2.39956e-09	1.30074e-09	0.0006	0.0013
48	506.338	3.65864e-09	5.44933e-10	0.0008	0	-6.10797e-10	0.0001	3.68591e-09	-5.70264e-10	0.0008	0.0017
49	522.911	-7.18831e-10	5.14123e-09	0.0011	0	-5.0946e-10	0.0001	-7.25419e-10	-5.21526e-09	0.0012	0.0024
50	535.446	6.88701e-09	-3.83511e-09	0.0017	0	-5.50102e-10	0.0001	6.88675e-09	3.72757e-09	0.0017	0.0035
51	543.622	-1.30363e-09	9.7556e-11	0.0003	0	-1.41395e-10	0	-1.30602e-09	-1.02942e-10	0.0003	0.0006
52	571.409	-1.48589e-09	-1.47477e-09	0.0005	0	-5.36981e-12	0	-1.50035e-09	1.30333e-09	0.0004	0.0009
53	588.382	-1.62223e-10	1.89557e-09	0.0004	0	1.19899e-09	0.0003	-1.76068e-10	-2.10529e-09	0.0005	0.0012
54	599.465	-5.60979e-10	-1.3115e-09	0.0003	0	-2.64268e-10	0.0001	-5.54612e-10	1.17294e-09	0.0003	0.0007
55	613.735	-1.07221e-09	-1.82021e-09	0.0005	0	3.61797e-11	0	-1.06021e-09	1.64885e-09	0.0004	0.0009
56	618.935	-1.20625e-09	3.49473e-09	0.0008	0	-2.01745e-10	0	-1.19621e-09	-3.59856e-09	0.0008	0.0016
57	647.95	1.58723e-09	2.23636e-09	0.0006	0	-9.08146e-10	0.0002	1.55613e-09	-2.51116e-09	0.0006	0.0014
58	654.776	4.73977e-09	3.22706e-10	0.001	0	6.10644e-10	0.0001	4.72825e-09	-5.15646e-10	0.001	0.0021
59	662.773	3.70304e-10	6.65273e-10	0.0002	0	-4.93296e-10	0.0001	3.76915e-10	-8.42952e-10	0.0002	0.0005
60	675.916	-1.09064e-09	-3.86825e-09	0.0009	0	3.32997e-11	0	-1.16266e-09	3.70844e-09	0.0009	0.0018
61	681.854	4.26728e-11	6.37229e-10	0.0001	0	4.54776e-10	0.0001	2.65401e-11	-8.0349e-10	0.0002	0.0004
62	688.536	-3.60706e-09	-3.57804e-09	0.0011	0	-1.08882e-09	0.0002	-3.62867e-09	3.3257e-09	0.0011	0.0024
63	692.838	1.73635e-09	-5.53106e-09	0.0013	0	-8.00978e-10	0.0002	1.70615e-09	5.26505e-09	0.0012	0.0027
64	698.197	1.55906e-09	3.85153e-09	0.0009	0	1.90678e-10	0	1.59702e-09	-3.92037e-09	0.0009	0.0018
65	702.016	-9.84141e-10	2.38663e-09	0.0006	0	8.77962e-10	0.0002	-1.00312e-09	-2.59327e-09	0.0006	0.0014
66	706.337	8.16888e-09	-5.29719e-09	0.0021	0	-6.39274e-10	0.0001	8.13466e-09	5.06005e-09	0.0021	0.0043
67	713.023	2.61509e-09	-6.3864e-09	0.0015	0	-1.48173e-09	0.0003	2.60126e-09	6.10217e-09	0.0015	0.0033
68	719.772	-1.02891e-08	3.18509e-09	0.0024	0	1.82956e-09	0.0004	-1.03002e-08	-3.42466e-09	0.0024	0.0052
69	722.805	5.16573e-09	-2.89466e-09	0.0013	0	-1.43997e-09	0.0003	5.15273e-09	2.66929e-09	0.0013	0.0029
70	741.769	2.71905e-09	1.06433e-08	0.0024	0	-4.11106e-11	0	2.6875e-09	-1.09122e-08	0.0025	0.0049
71	749.623	-1.29993e-09	-1.80691e-11	0.0003	0	6.74515e-10	0.0001	-1.33546e-09	-5.89409e-11	0.0003	0.0007
72	765.446	-1.06228e-08	-1.24553e-09	0.0023	0	1.74963e-09	0.0004	-1.06406e-08	1.01992e-09	0.0023	0.005
73	768.233	4.97073e-09	2.77738e-09	0.0012	0	-3.16652e-10	0.0001	4.98312e-09	-2.815e-09	0.0013	0.0026
74	777.865	-3.87251e-11	-3.93888e-09	0.0009	0	-6.16771e-10	0.0001	-7.47256e-11	3.70512e-09	0.0008	0.0018
75	781.219	-4.94888e-09	-6.3423e-09	0.0018	0	3.60202e-11	0	-4.96125e-09	6.08925e-09	0.0017	0.0035
76	787.598	1.36992e-09	-4.62081e-09	0.0011	0	-8.22596e-10	0.0002	1.33653e-09	4.45837e-09	0.001	0.0023
77	797.284	1.26774e-11	-4.58248e-09	0.001	0	-7.48322e-10	0.0002	-3.10508e-11	4.49703e-09	0.001	0.0022
78	803.297	-2.38582e-09	-4.19254e-09	0.0011	0	-6.41082e-10	0.0001	-2.3765e-09	4.09991e-09	0.001	0.0022
79	820.497	-3.17277e-09	-5.21967e-09	0.0013	0	8.77129e-11	0	-3.19552e-09	4.90484e-09	0.0013	0.0026
80	833.498	-4.61337e-10	7.77828e-10	0.0002	0	5.27801e-10	0.0001	-4.13417e-10	-1.05679e-09	0.0002	0.0005
81	839.751	-6.82938e-10	2.13632e-09	0.0005	0	9.35577e-10	0.0002	-6.82809e-10	-2.45157e-09	0.0006	0.0013
82	860.517	-4.01671e-09	-2.8786e-09	0.0011	0	1.63591e-09	0.0004	-4.08785e-09	2.782e-09	0.0011	0.0026
83	863.548	2.00118e-09	-2.46739e-10	0.0004	0	-4.55138e-10	0.0001	1.9461e-09	5.24323e-11	0.0004	0.0009
84	878.67	-1.36831e-09	-5.48537e-09	0.0012	0	1.31418e-09	0.0003	-1.3306e-09	5.34335e-09	0.0012	0.0027
85	879.731	2.7532e-09	-2.95789e-09	0.0009	0	1.90665e-12	0	2.74911e-09	2.73541e-09	0.0009	0.0018
86	889.96	-7.3475e-10	3.64287e-10	0.0002	0	6.9483e-10	0.0002	-7.79853e-10	-6.22437e-10	0.0002	0.0006
87	895.094	-3.88189e-10	3.85184e-09	0.0008	0	1.12374e-09	0.0002	-4.18276e-10	-4.05248e-09	0.0009	0.0019
88	906.333	2.22723e-09	-2.35478e-09	0.0007	0	-4.63035e-10	0.0001	2.25695e-09	1.79106e-09	0.0006	0.0014
89	911.98	-8.42103e-10	4.13534e-09	0.0009	0	5.65863e-10	0.0001	-8.57109e-10	-4.42146e-09	0.001	0.002
90	916.676	1.76696e-10	1.84122e-09	0.0004	0	3.17599e-10	0.0001	2.06052e-10	-2.15049e-09	0.0005	0.001
91	930.932	-1.78402e-09	3.31048e-09	0.0008	0	8.92931e-10	0.0002	-1.81887e-09	-3.64685e-09	0.0009	0.0019
92	942.408	9.39315e-10	4.23839e-10	0.0002	0	-8.69121e-11	0	9.59273e-10	-5.80961e-10	0.0002	0.0004
93	956.088	-1.81922e-09	9.27209e-10	0.0004	0	3.83495e-10	0.0001	-1.8113e-09	-1.30917e-09	0.0005	0.001
94	962.09	4.87772e-11	7.04164e-10	0.0002	0	9.58447e-11	0	2.15802e-11	-1.00728e-09	0.0002	0.0004
95	978.516	3.96557e-10	1.82726e-09	0.0004	0	4.45428e-10	0.0001	3.65145e-10	-2.10195e-09	0.0005	0.001
96	990.4	9.08394e-10	-1.52838e-09	0.0004	0	-2.21958e-10	0	8.69358e-10	1.19412e-09	0.0003	0.0007
97	1001.23	-2.37007e-09	1.43973e-09	0.0006	0	5.84813e-10	0.0001	-2.33814e-09	-1.48674e-09	0.0006	0.0013
98	1004.18	1.09083e-09	5.65806e-10	0.0003	0	-2.99862e-10	0.0001	1.0715e-09	-8.00039e-10	0.0003	0.0007
99	1014.87	-1.56321e-10	-5.92451e-11	0	0	-7.07825e-11	0	-7.83136e-11	-1.61102e-10	0	0
100	1025.1	7.96325e-10	4.05721e-09	0.0009	0	9.43132e-10	0.0002	7.52849e-10	-4.41353e-09	0.001	0.0021
101	1031.85	-1.07433e-10	1.66074e-10	0	0	5.42171e-11	0	-6.54356e-11	-3.9304e-10	0.0001	0.0001
102	1042.36	-8.85101e-11	-9.50103e-10	0.0002	0	2.10151e-10	0	-1.19593e-10	6.39891e-10	0.0001	0.0003
103	1043.12	9.24843e-10	1.04825e-10	0.0002	0	-1.74615e-10	0	9.26523e-10	-3.33832e-10	0.0002	0.0004
104	1046.95	-2.23407e-09	-1.36058e-10	0.0005	0	-3.5771e-11	0	-2.20251e-09	1.64993e-11	0.0005	0.001
105	1047.3	-3.49562e-10	-1.72821e-10	0.0001	0	8.89459e-11	0	-3.43985e-10	1.37712e-10	0.0001	0.0002
106	1049.79	5.77897e-10	1.41345e-09	0.0003	0	-3.81907e-10	0.0001	5.23306e-10	-1.82812e-09	0.0004	0.0008
107	1056.54	-1.55106e-09	1.44269e-10	0.0003	0	5.85172e-10	0.0001	-1.54577e-09	-4.83798e-10	0.0004	0.0008
108	1077.99	-1.56631e-09	-2.20491e-09	0.0006	0	-3.60055e-10	0.0001	-1.52788e-09	2.07163e-09	0.0006	0.0013
109	1089.19	1.35795e-11	-2.18845e-09	0.0005	0	-5.31197e-11	0	-1.77422e-12	1.90769e-09	0.0004	0.0009
110	1092.82	4.31141e-10	-9.85267e-10	0.0002	0	-5.32636e-10	0.0001	4.05582e-10	5.70655e-10	0.0002	0.0005
111	1099.81	-9.96303e-10	1.5301e-09	0.0004	0	6.21772e-10	0.0001	-9.79051e-10	-1.73357e-09	0.0004	0.0009
112	1100.63	1.00827e-09	-3.98324e-11	0.0002	0	8.3091e-11	0	9.79413e-10	-3.10248e-10	0.0002	0.0004
113	1118.9	8.16498e-11	-1.256e-09	0.0003	0	-3.56362e-11	0	7.2448e-11	8.76682e-10	0.0002	0.0005
114	1124.41	5.6976e-10	-8.51834e-10	0.0002	0	-3.67983e-10	0.0001	5.52601e-10	6.89809e-10	0.0002	0.0005
115	1147.39	1.01224e-09	1.39897e-09	0.0004	0	8.72178e-11	0	1.03008e-09	-1.73927e-09	0.0004	0.0008
116	1155.21	1.73822e-09	-6.20583e-10	0.0004	0	-1.68257e-10	0	1.69731e-09	2.77061e-10	0.0004	0.0008
117	1158.03	-2.10417e-10	-4.78793e-09	0.0011	0	-9.39227e-10	0.0002	-2.5341e-10	4.24791e-09	0.0009	0.0022
118	1162.35	1.38291e-09	-3.49221e-10	0.0003	0	-1.91713e-10	0	1.42167e-09	1.55623e-10	0.0003	0.0006
119	1168.24	-4.09099e-10	-3.3527e-09	0.0007	0	-7.6292e-10	0.0002	-3.62352e-10	2.9301e-09	0.0006	0.0015
120	1176.3	1.8016e-10	8.87171e-10	0.0002	0	2.2185e-10	0	1.90904e-10	-1.09773e-09	0.0002	0.0004
121	1176.75	-9.06275e-11	3.3467e-10	0.0001	0	2.03205e-10	0	-1.0518e-10	-6.49024e-10	0.0001	0.0002
122	1177.74	6.02116e-11	9.35381e-11	0	0	1.549e-10	0	5.02969e-11	-3.83688e-10	0.0001	0.0001
123	1183.05	-2.44518e-11	-6.0118e-10	0.0001	0	1.09766e-10	0	-4.2688e-11	1.98998e-10	0	0.0001
124	1186.23	1.43944e-10	1.30004e-09	0.0003	0	-5.34377e-11	0	1.94058e-10	-1.31874e-09	0.0003	0.0006
125	1192.92	1.37821e-09	9.51072e-10	0.0004	0	-1.61135e-10	0	1.37941e-09	-1.19475e-09	0.0004	0.0008
126	1207.1	3.82884e-10	-1.00008e-09	0.0002	0	-4.13244e-11	0	4.03234e-10	6.0742e-10	0.0002	0.0004
127	1209.28	2.48857e-10	1.9496e-10	0.0001	0	4.36368e-11	0	2.48625e-10	-3.84636e-10	0.0001	0.0002
128	1210.12	-7.63027e-11	-1.58055e-10	0	0	-1.52343e-10	0	-8.48687e-11	-1.09379e-10	0	0
129	1215.23	-1.81487e-11	-5.25104e-10	0.0001	0	6.81854e-10	0.0001	-3.29483e-11	1.67545e-10	0	0.0002
130	1234.76	1.68607e-09	5.33474e-10	0.0004	0	-5.29472e-10	0.0001	1.67925e-09	-7.80503e-10	0.0004	0.0009
131	1239.17	4.11634e-10	-2.56864e-09	0.0006	0	-6.7835e-10	0.0001	3.68503e-10	2.33961e-09	0.0005	0.0012
132	1246.72	1.77928e-09	2.39029e-09	0.0007	0	6.0288e-10	0.0001	1.74022e-09	-2.92321e-09	0.0007	0.0015
133	1265.7	8.01329e-10	-1.14772e-10	0.0002	0	-3.35544e-11	0	7.79206e-10	-2.24425e-10	0.0002	0.0004
134	1273.15	1.66995e-09	1.66919e-10	0.0004	0	1.27948e-10	0	1.60113e-09	-5.42595e-10	0.0004	0.0008
135	1278.02	5.12068e-10	-9.4561e-10	0.0002	0	-6.80534e-10	0.0001	4.68113e-10	5.01247e-10	0.0002	0.0005
136	1280.91	1.2793e-09	-2.95957e-10	0.0003	0	-4.453e-10	0.0001	1.28074e-09	3.95184e-11	0.0003	0.0007
137	1295.7	4.81256e-10	8.42465e-10	0.0002	0	6.61691e-10	0.0001	4.69691e-10	-1.21205e-09	0.0003	0.0006
138	1309.08	-1.01365e-09	8.68691e-10	0.0003	0	2.22023e-10	0	-1.02186e-09	-8.34955e-10	0.0003	0.0006
139	1313.24	-3.28684e-09	6.39238e-10	0.0007	0	6.95886e-10	0.0002	-3.27144e-09	-7.80238e-10	0.0007	0.0016
140	1328.92	-9.44525e-10	1.11882e-09	0.0003	0	5.85247e-10	0.0001	-9.97248e-10	-1.43971e-09	0.0004	0.0008
141	1329.69	-1.3568e-09	-3.85527e-10	0.0003	0	2.13984e-10	0	-1.34998e-09	5.42421e-11	0.0003	0.0006
142	1331.29	2.48175e-09	-3.72266e-09	0.001	0	-1.24464e-09	0.0003	2.43608e-09	3.23133e-09	0.0009	0.0022
143	1337.87	-2.56497e-09	9.22048e-10	0.0006	0	6.63567e-10	0.0001	-2.50796e-09	-1.13561e-09	0.0006	0.0013
144	1340.91	-7.37904e-10	6.03735e-10	0.0002	0	-6.70243e-12	0	-7.53955e-10	-1.02801e-09	0.0003	0.0005
145	1347.96	4.28683e-10	-1.14579e-09	0.0003	0	-4.53885e-10	0.0001	3.73954e-10	7.67642e-10	0.0002	0.0006
146	1360.13	-2.54206e-09	-3.74589e-10	0.0006	0	1.97288e-10	0	-2.51835e-09	-2.57785e-11	0.0006	0.0012
147	1368.56	-1.04478e-09	3.90103e-10	0.0002	0	6.42946e-10	0.0001	-9.85304e-10	-6.77721e-10	0.0003	0.0006
148	1381.61	4.45161e-10	9.55621e-11	0.0001	0	-1.23514e-10	0	4.66617e-10	-4.08011e-10	0.0001	0.0002
149	1387.3	6.7637e-11	2.61176e-09	0.0006	0	2.57083e-10	0.0001	8.88266e-11	-2.87209e-09	0.0006	0.0013
150	1390.92	7.44692e-10	-3.26501e-09	0.0007	0	-7.36284e-10	0.0002	7.36169e-10	2.79749e-09	0.0006	0.0015
151	1393.58	6.5687e-10	-4.04601e-10	0.0002	0	-2.8435e-10	0.0001	6.29806e-10	3.60121e-11	0.0001	0.0004
152	1395.68	-1.40347e-10	6.22208e-10	0.0001	0	1.11413e-10	0	-9.07025e-11	-7.85813e-10	0.0002	0.0003
153	1402.73	-4.85231e-10	2.37502e-10	0.0001	0	7.09942e-11	0	-5.11442e-10	-5.51033e-10	0.0002	0.0003
154	1408.85	3.34622e-10	3.26959e-09	0.0007	0	5.79637e-10	0.0001	3.78247e-10	-3.38774e-09	0.0007	0.0015
155	1409.68	1.0008e-09	-1.95567e-09	0.0005	0	-5.6416e-10	0.0001	9.68746e-10	1.45412e-09	0.0004	0.001
156	1423.1	4.58345e-11	-1.58021e-09	0.0003	0	-2.3387e-10	0.0001	1.65397e-11	1.15948e-09	0.0003	0.0007
157	1429.23	2.08199e-09	1.10846e-09	0.0005	0	-5.60427e-11	0	2.08499e-09	-1.36821e-09	0.0005	0.001
158	1435.78	1.41199e-09	-3.55486e-09	0.0008	0	-7.24773e-10	0.0002	1.42252e-09	3.12473e-09	0.0008	0.0018
159	1438.72	-7.43541e-10	5.53308e-09	0.0012	0	7.75075e-10	0.0002	-7.38886e-10	-5.77867e-09	0.0013	0.0027
160	1440.96	3.9966e-10	-4.18342e-09	0.0009	0	-5.84026e-10	0.0001	3.16479e-10	3.56864e-09	0.0008	0.0018
161	1443.91	-1.13357e-09	7.53157e-10	0.0003	0	3.34782e-10	0.0001	-1.15825e-09	-9.71669e-10	0.0003	0.0007
162	1444.52	-2.03254e-09	4.60457e-09	0.0011	0	1.28245e-09	0.0003	-2.03081e-09	-4.89625e-09	0.0012	0.0026
163	1449.13	6.99025e-10	-3.02663e-09	0.0007	0	-8.38221e-10	0.0002	6.9406e-10	2.58385e-09	0.0006	0.0015
164	1449.48	6.23782e-10	-7.97828e-10	0.0002	0	4.0781e-11	0	6.49943e-10	4.82123e-10	0.0002	0.0004
165	1450.88	2.45496e-10	6.00224e-11	0.0001	0	4.65912e-13	0	2.54437e-10	-3.60258e-10	0.0001	0.0002
166	1451.57	3.41927e-10	-1.96285e-12	0.0001	0	-3.69915e-11	0	3.48103e-10	-3.36187e-10	0.0001	0.0002
167	1453.25	-3.75323e-10	-7.19904e-11	0.0001	0	3.43488e-10	0.0001	-3.49601e-10	-1.76127e-10	0.0001	0.0003
168	1454.48	-1.52454e-10	8.19527e-10	0.0002	0	2.73578e-10	0.0001	-1.69723e-10	-1.29429e-09	0.0003	0.0006
169	1455.57	1.61181e-10	1.19501e-09	0.0003	0	4.06201e-10	0.0001	1.65944e-10	-1.57238e-09	0.0003	0.0007
170	1456.27	-6.18827e-10	4.07046e-09	0.0009	0	9.83816e-10	0.0002	-5.95754e-10	-4.32471e-09	0.001	0.0021
171	1457.3	5.74493e-11	-1.63523e-09	0.0004	0	-2.44985e-10	0.0001	4.72435e-11	1.19989e-09	0.0003	0.0008
172	1457.71	-8.25963e-11	1.13588e-09	0.0002	0	2.55948e-10	0.0001	-8.85777e-11	-1.51112e-09	0.0003	0.0006
173	1459.85	-4.13633e-10	9.6503e-10	0.0002	0	1.03522e-10	0	-4.00251e-10	-1.25044e-09	0.0003	0.0005
174	1460.32	-8.2634e-11	-1.18315e-09	0.0003	0	-9.42914e-11	0	-8.98583e-11	8.28064e-10	0.0002	0.0005
175	1461.77	4.08625e-10	-2.99128e-10	0.0001	0	4.24002e-11	0	4.0216e-10	-1.22734e-10	0.0001	0.0002
176	1464.62	2.40464e-10	1.68102e-10	0.0001	0	1.65054e-11	0	2.49642e-10	-4.52652e-10	0.0001	0.0002
177	1466.05	7.78995e-10	-1.44189e-09	0.0004	0	-2.11248e-10	0	7.77359e-10	1.12229e-09	0.0003	0.0007
178	1467.84	-6.26661e-10	3.36958e-09	0.0008	0	7.4194e-10	0.0002	-6.21364e-10	-3.69965e-09	0.0008	0.0018
179	1473.92	-1.18028e-09	2.58616e-09	0.0006	0	8.78869e-10	0.0002	-1.1794e-09	-2.80576e-09	0.0007	0.0015
180	1477.38	-6.53224e-10	2.26984e-09	0.0005	0	6.85859e-10	0.0002	-6.37501e-10	-2.56364e-09	0.0006	0.0013
181	1477.65	1.9704e-09	-8.53888e-09	0.0019	0	-2.00854e-09	0.0004	1.92357e-09	7.70802e-09	0.0017	0.004
182	1480.11	3.99371e-10	1.02098e-10	0.0001	0	-4.09508e-11	0	3.72165e-10	-4.45303e-10	0.0001	0.0002
183	1482.19	1.22148e-09	-2.94285e-09	0.0007	0	-6.64307e-10	0.0001	1.21445e-09	2.53899e-09	0.0006	0.0014
184	1489.98	4.10749e-10	-5.15835e-10	0.0001	0	-4.66284e-11	0	4.2589e-10	2.51078e-11	0.0001	0.0002
185	1493.5	-6.23774e-10	5.5064e-09	0.0012	0	8.52465e-10	0.0002	-6.46571e-10	-5.78528e-09	0.0013	0.0027
186	1502.5	3.94833e-11	3.27743e-09	0.0007	0	4.36687e-10	0.0001	9.26124e-11	-3.32333e-09	0.0007	0.0015
187	1538.04	3.05511e-09	3.71927e-10	0.0007	0	-5.0737e-10	0.0001	3.05738e-09	-6.70347e-10	0.0007	0.0015
188	1540.72	-1.86191e-09	8.89309e-10	0.0005	0	1.53475e-10	0	-1.86354e-09	-1.15019e-09	0.0005	0.001
189	1576.58	2.51675e-09	-2.47779e-09	0.0008	0	-2.02523e-09	0.0004	2.46651e-09	2.39403e-09	0.0008	0.002
190	1599.91	-2.3865e-09	1.59064e-09	0.0006	0	6.80432e-10	0.0001	-2.45327e-09	-2.06e-09	0.0007	0.0014
191	1633.75	-2.2317e-09	1.89312e-09	0.0006	0	7.13853e-10	0.0002	-2.1134e-09	-2.07538e-09	0.0007	0.0015
192	1636.86	-2.67878e-09	1.09237e-09	0.0006	0	3.09126e-10	0.0001	-2.69616e-09	-1.46706e-09	0.0007	0.0014
193	1643.17	-4.67533e-10	-2.51512e-09	0.0006	0	-8.33351e-10	0.0002	-5.12507e-10	2.25736e-09	0.0005	0.0013
194	1672.15	2.46812e-09	-2.21574e-09	0.0007	0	-3.20031e-10	0.0001	2.51917e-09	1.57971e-09	0.0007	0.0015
195	1724.99	1.4865e-10	-6.19421e-10	0.0001	0	6.49738e-11	0	4.63428e-11	3.33984e-11	0	0.0001
196	1825.25	3.24809e-09	-1.69523e-09	0.0008	0	-1.10881e-09	0.0002	3.22123e-09	1.24494e-09	0.0008	0.0018
197	1840.67	4.36617e-11	-1.09168e-09	0.0002	0	-2.67977e-10	0.0001	8.10276e-11	6.78238e-10	0.0001	0.0004
198	1840.73	-1.4159e-10	-8.54967e-10	0.0002	0	2.96923e-10	0.0001	-1.40398e-10	4.00965e-10	0.0001	0.0004
199	1856.61	-1.93103e-09	9.54171e-10	0.0005	0	5.16861e-10	0.0001	-1.93448e-09	-1.30003e-09	0.0005	0.0011
200	2958.29	4.83353e-08	1.99814e-07	0.0451	0	3.68384e-08	0.0081	4.83577e-08	-2.00725e-07	0.0453	0.0985
201	3028.54	-9.90431e-09	-4.43307e-08	0.01	0	-7.7914e-09	0.0017	-9.88146e-09	4.38068e-08	0.0099	0.0216
202	3043.97	4.19275e-09	1.63523e-08	0.0037	0	3.01203e-09	0.0007	4.11441e-09	-1.65983e-08	0.0038	0.0082
203	3049.02	-1.14068e-09	-3.13621e-09	0.0007	0	-4.31551e-10	0.0001	-1.14088e-09	2.8091e-09	0.0007	0.0015
204	3053.63	1.0866e-09	5.13589e-09	0.0012	0	1.08718e-09	0.0002	1.04683e-09	-5.38412e-09	0.0012	0.0026
205	3059.89	-2.00883e-09	-1.2088e-08	0.0027	0	-2.2432e-09	0.0005	-2.04924e-09	1.165e-08	0.0026	0.0058
206	3061.27	2.52137e-09	9.53195e-09	0.0022	0	1.85047e-09	0.0004	2.4579e-09	-9.858e-09	0.0022	0.0048
207	3065.05	-8.49623e-11	-6.71954e-10	0.0001	0	-1.56142e-10	0	-1.20733e-10	2.91429e-10	0.0001	0.0002
208	3072.6	8.47535e-10	3.4762e-09	0.0008	0	7.78144e-10	0.0002	8.16552e-10	-3.81628e-09	0.0009	0.0019
209	3073.9	3.85464e-11	8.71591e-11	0	0	3.47817e-10	0.0001	1.53313e-11	-4.38866e-10	0.0001	0.0002
210	3074.16	-6.25779e-10	-2.79538e-09	0.0006	0	-3.57829e-10	0.0001	-6.35604e-10	2.43956e-09	0.0006	0.0013
211	3083.11	6.0536e-10	1.94739e-09	0.0004	0	6.71875e-10	0.0001	5.78469e-10	-2.27626e-09	0.0005	0.001
212	3087.21	-1.29302e-09	-4.81958e-09	0.0011	0	-5.29168e-10	0.0001	-1.33058e-09	4.37389e-09	0.001	0.0022
213	3105.82	-8.68701e-11	-1.7007e-09	0.0004	0	-2.10732e-10	0	-1.25593e-10	1.32192e-09	0.0003	0.0007
214	3109.25	-9.44169e-10	-2.5559e-09	0.0006	0	-3.31348e-10	0.0001	-9.80196e-10	2.18783e-09	0.0005	0.0012
215	3110.07	9.38382e-10	3.47742e-09	0.0008	0	7.4455e-10	0.0002	8.90883e-10	-3.91091e-09	0.0009	0.0019
216	3127.79	-5.69877e-10	-1.19731e-09	0.0003	0	-4.86612e-10	0.0001	-6.12065e-10	8.33341e-10	0.0002	0.0006
217	3129.79	-1.1375e-09	-5.50279e-09	0.0012	0	-1.10978e-09	0.0002	-1.17566e-09	5.13532e-09	0.0012	0.0026
218	3133.32	-1.9985e-10	-8.77522e-10	0.0002	0	-1.50895e-10	0	-2.31674e-10	4.82643e-10	0.0001	0.0003
219	3135.88	1.37933e-10	-1.41103e-10	0	0	3.57693e-10	0.0001	9.82668e-11	-2.48571e-10	0.0001	0.0002
220	3138.45	6.23258e-10	1.57769e-09	0.0004	0	5.22998e-10	0.0001	5.71862e-10	-1.96329e-09	0.0004	0.0009
221	3144.58	-1.6951e-10	-1.19289e-09	0.0003	0	-1.12123e-10	0	-2.10342e-10	8.53586e-10	0.0002	0.0005
222	3149.53	-4.69873e-10	-3.01833e-09	0.0007	0	-5.06762e-10	0.0001	-5.1299e-10	2.65471e-09	0.0006	0.0014
223	3151.72	-1.90716e-09	-8.3532e-09	0.0019	0	-1.84418e-09	0.0004	-1.92229e-09	7.94703e-09	0.0018	0.0041
224	3156.67	6.23629e-10	2.79936e-09	0.0006	0	5.20924e-10	0.0001	5.79684e-10	-3.16144e-09	0.0007	0.0014
225	3162.59	1.01885e-09	3.46153e-09	0.0008	0	9.02124e-10	0.0002	9.8195e-10	-3.87737e-09	0.0009	0.0019
226	3163.76	-2.26837e-10	-3.90828e-09	0.0009	0	-5.20068e-10	0.0001	-2.57018e-10	3.52765e-09	0.0008	0.0018
227	3164.23	-9.54005e-10	-7.65782e-09	0.0017	0	-7.96852e-10	0.0002	-9.94195e-10	7.25246e-09	0.0016	0.0035
228	3169.32	-9.54674e-12	-4.2446e-10	0.0001	0	1.21111e-11	0	-4.47418e-11	7.41045e-12	0	0.0001
229	3170.46	-2.00563e-10	-1.50937e-09	0.0003	0	-1.46965e-10	0	-1.82931e-10	9.17864e-10	0.0002	0.0005
230	3174.57	3.61361e-11	-3.23489e-10	0.0001	0	-2.24709e-10	0	7.11525e-13	-1.0117e-10	0	0.0001
231	3181.44	1.03555e-09	1.07529e-09	0.0003	0	2.52871e-10	0.0001	1.00535e-09	-1.51219e-09	0.0004	0.0008
232	3182.32	-3.22678e-11	-5.53702e-10	0.0001	0	-6.21559e-11	0	-6.87255e-11	1.44886e-10	0	0.0001
233	3192.98	1.61277e-09	5.73431e-09	0.0013	0	1.06573e-09	0.0002	1.57408e-09	-6.11241e-09	0.0014	0.0029
234	3199.21	1.05794e-10	-7.89627e-10	0.0002	0	-7.05182e-11	0	7.21021e-11	3.88533e-10	0.0001	0.0003
235	3203.58	-1.81634e-11	-4.15121e-10	0.0001	0	3.82728e-11	0	-5.19175e-11	-1.02266e-12	0	0.0001
236	3215.1	-1.94832e-10	-1.02744e-09	0.0002	0	-1.4929e-10	0	-2.27595e-10	6.16177e-10	0.0001	0.0003
237	3236.21	3.34943e-09	1.2837e-08	0.0029	0	2.49454e-09	0.0005	3.33212e-09	-1.33368e-08	0.003	0.0064
238	3238.15	-1.85012e-09	-1.16478e-08	0.0026	0	-2.29511e-09	0.0005	-1.85177e-09	1.12302e-08	0.0025	0.0056
239	3242.49	5.50338e-10	1.33495e-10	0.0001	0	-7.83709e-11	0	5.40672e-10	-6.08194e-10	0.0002	0.0003
240	3272.66	1.25766e-10	-7.93886e-10	0.0002	0	-2.66433e-12	0	8.80879e-11	4.06634e-10	0.0001	0.0003
241	3551.86	-3.54704e-09	-3.33465e-09	0.0011	0	7.25352e-10	0.0002	-3.58521e-09	2.77577e-09	0.001	0.0023
242	3604.17	9.98224e-09	3.2931e-08	0.0076	0	5.19399e-09	0.0011	9.91918e-09	-3.3303e-08	0.0076	0.0163
