# Supplementary material for: Photophysical Properties of Free, Zinc‑, and Pyridine- Chlorin e6 Trimethyl Ester: A Computational Study with Vibrational Effects
Source: ACS Omega. 2026 Mar 24;11(13):20241–53. doi: 10.1021/acsomega.5c10268 (PMC13063191; doi:10.1021/acsomega.5c10268)
Supplement: Supplementary file 2 [file ao5c10268_si_002.zip › ISC_ZnTMEe6_dSOCME.xls]

## Sheet: ΔSOCME_ISC_ZnTMEe6_S1-T1
		1			0			-1
	Frecuency (cm-1)	Re	Im	|ΔSOCME| (cm-1)	Re	Im	|ΔSOCME| (cm-1)	Re	Im	|ΔSOCME| (cm-1)	Σ|ΔSOCME| (cm-1)		Conversion Factor to change from a.u. to cm-1	219475
0	14.114	-1.50235e-11	1.2951e-11	0	0	2.94086e-10	0.0001	-1.4962e-11	-1.31858e-11	0	0.0001
1	20.5488	-2.30106e-11	-2.62817e-11	0	0	-2.72339e-10	0.0001	-2.49735e-11	1.98928e-11	0	0.0001
2	33.5769	-2.32445e-10	-4.85878e-11	0.0001	0	-1.88795e-10	0	-2.32647e-10	4.79996e-11	0.0001	0.0002
3	35.158	-1.34892e-10	-2.13731e-10	0.0001	0	1.72137e-10	0	-1.34925e-10	2.13666e-10	0.0001	0.0002
4	37.888	-1.09165e-10	-5.32731e-11	0	0	-1.73636e-10	0	-1.0936e-10	5.30865e-11	0	0
5	41.403	1.08884e-10	1.45525e-10	0	0	-6.01164e-11	0	1.08958e-10	-1.45628e-10	0	0
6	52.5445	1.29853e-10	-5.01114e-11	0	0	2.51461e-10	0.0001	1.29817e-10	5.11848e-11	0	0.0001
7	58.4169	4.54819e-11	-3.38846e-10	0.0001	0	6.06416e-11	0	4.5923e-11	3.388e-10	0.0001	0.0002
8	62.0743	8.48511e-11	-2.27188e-10	0.0001	0	1.3131e-10	0	8.50262e-11	2.27373e-10	0.0001	0.0002
9	65.0711	1.49433e-10	-1.75609e-10	0.0001	0	2.02161e-10	0	1.49609e-10	1.75438e-10	0.0001	0.0002
10	68.1995	5.03099e-11	-3.51324e-10	0.0001	0	-1.60696e-10	0	4.96664e-11	3.50581e-10	0.0001	0.0002
11	74.7966	1.09428e-11	-4.31095e-10	0.0001	0	-2.75981e-10	0.0001	1.1237e-11	4.32203e-10	0.0001	0.0003
12	86.1006	-1.10519e-10	-7.09234e-12	0	0	-2.33698e-10	0.0001	-1.09838e-10	6.78696e-12	0	0.0001
13	88.8423	7.27515e-11	-4.92479e-10	0.0001	0	4.12461e-11	0	7.30367e-11	4.92953e-10	0.0001	0.0002
14	101.228	-1.71723e-10	-1.38087e-10	0	0	-4.26804e-10	0.0001	-1.71978e-10	1.38675e-10	0	0.0001
15	104.487	2.29101e-10	1.17073e-10	0.0001	0	3.60056e-10	0.0001	2.29338e-10	-1.16421e-10	0.0001	0.0003
16	111.231	1.65992e-10	2.04316e-10	0.0001	0	-2.14598e-10	0	1.44255e-10	-2.23743e-10	0.0001	0.0002
17	113.517	-9.38274e-14	-1.25979e-10	0	0	1.56928e-10	0	-2.54478e-13	1.2496e-10	0	0
18	117.46	-3.00995e-10	-4.65699e-10	0.0001	0	-4.93247e-10	0.0001	-3.01313e-10	4.65427e-10	0.0001	0.0003
19	120.627	-1.5308e-10	3.04195e-10	0.0001	0	-8.95836e-11	0	-1.52807e-10	-3.04664e-10	0.0001	0.0002
20	125.636	-4.33598e-10	-2.64143e-10	0.0001	0	-3.56195e-10	0.0001	-4.34078e-10	2.63661e-10	0.0001	0.0003
21	134.786	2.73724e-10	-1.67326e-10	0.0001	0	9.54962e-11	0	2.7275e-10	1.67085e-10	0.0001	0.0002
22	138.74	2.0538e-10	-2.87869e-10	0.0001	0	1.58736e-10	0	2.06961e-10	2.90897e-10	0.0001	0.0002
23	139.613	-1.29048e-10	-3.29652e-11	0	0	-4.20177e-10	0.0001	-1.29196e-10	3.30171e-11	0	0.0001
24	141.061	2.38679e-10	1.14597e-10	0.0001	0	8.84873e-10	0.0002	2.38971e-10	-1.15131e-10	0.0001	0.0004
25	146.699	2.02502e-10	7.29364e-10	0.0002	0	9.29375e-11	0	2.01986e-10	-7.29185e-10	0.0002	0.0004
26	156.569	1.96601e-10	2.46272e-10	0.0001	0	1.02875e-09	0.0002	1.96915e-10	-2.45612e-10	0.0001	0.0004
27	164.224	3.65092e-11	3.21253e-11	0	0	-2.1311e-10	0	3.6334e-11	-3.21782e-11	0	0
28	166.767	4.38631e-11	-9.9851e-11	0	0	8.92898e-10	0.0002	4.37864e-11	9.92219e-11	0	0.0002
29	173.156	-3.11663e-10	7.49911e-11	0.0001	0	-4.00217e-10	0.0001	-3.11755e-10	-7.47016e-11	0.0001	0.0003
30	177.096	-5.54363e-11	6.22566e-10	0.0001	0	9.53018e-12	0	-5.72471e-11	-6.08232e-10	0.0001	0.0002
31	185.442	2.68254e-11	-3.33897e-10	0.0001	0	-5.73191e-10	0.0001	2.69112e-11	3.33715e-10	0.0001	0.0003
32	195.109	-2.88149e-10	-3.71605e-10	0.0001	0	1.98901e-10	0	-2.86152e-10	3.67908e-10	0.0001	0.0002
33	197.969	-9.36039e-11	2.71007e-10	0.0001	0	-1.34454e-10	0	-9.32947e-11	-2.70513e-10	0.0001	0.0002
34	201.53	3.96965e-10	-2.97055e-10	0.0001	0	-1.67976e-09	0.0004	3.94862e-10	2.99107e-10	0.0001	0.0006
35	205.278	-1.8387e-11	-4.70394e-10	0.0001	0	-1.18029e-09	0.0003	-2.02205e-11	4.69599e-10	0.0001	0.0005
36	209.624	-5.1383e-10	3.65277e-10	0.0001	0	1.89385e-09	0.0004	-5.1317e-10	-3.66391e-10	0.0001	0.0006
37	216.91	1.07897e-10	-1.08562e-09	0.0002	0	-2.01736e-10	0	1.08299e-10	1.08566e-09	0.0002	0.0004
38	223.777	-6.10082e-10	5.8545e-10	0.0002	0	4.07193e-10	0.0001	-6.10131e-10	-5.84923e-10	0.0002	0.0005
39	232.958	-3.87312e-10	1.02374e-09	0.0002	0	9.17315e-11	0	-3.87638e-10	-1.01591e-09	0.0002	0.0004
40	240.361	4.16832e-10	4.24074e-10	0.0001	0	5.36787e-10	0.0001	4.28062e-10	-4.19474e-10	0.0001	0.0003
41	246.477	-2.18703e-11	6.61678e-10	0.0001	0	-2.90909e-10	0.0001	-2.33878e-11	-6.69659e-10	0.0001	0.0003
42	250.745	4.5875e-10	5.90241e-10	0.0002	0	-1.24048e-09	0.0003	4.59209e-10	-5.87982e-10	0.0002	0.0007
43	256.888	-2.28467e-10	8.71716e-10	0.0002	0	7.71794e-10	0.0002	-2.2919e-10	-8.71457e-10	0.0002	0.0006
44	264.867	2.83689e-11	-9.37935e-10	0.0002	0	6.32431e-10	0.0001	2.90105e-11	9.36997e-10	0.0002	0.0005
45	268.417	-6.72536e-11	2.95706e-10	0.0001	0	8.25135e-10	0.0002	-6.66483e-11	-2.95473e-10	0.0001	0.0004
46	276.367	-5.55689e-11	-8.10679e-10	0.0002	0	1.37022e-09	0.0003	-5.61071e-11	8.09923e-10	0.0002	0.0007
47	290.562	-1.05321e-09	-2.63216e-09	0.0006	0	-4.45931e-10	0.0001	-1.05442e-09	2.62339e-09	0.0006	0.0013
48	294.163	2.12845e-10	-7.43773e-10	0.0002	0	-1.05736e-09	0.0002	2.13673e-10	7.46517e-10	0.0002	0.0006
49	298.131	1.77953e-09	2.03652e-09	0.0006	0	1.31182e-09	0.0003	1.78593e-09	-2.02992e-09	0.0006	0.0015
50	303.924	3.8165e-10	-7.69993e-11	0.0001	0	3.42139e-10	0.0001	3.82141e-10	7.80067e-11	0.0001	0.0003
51	310.604	-2.13052e-10	-1.06484e-10	0.0001	0	9.32312e-11	0	-2.07037e-10	1.17901e-10	0.0001	0.0002
52	311.241	-4.68804e-10	1.20739e-09	0.0003	0	3.64775e-10	0.0001	-4.58586e-10	-1.14228e-09	0.0003	0.0007
53	318.218	3.71073e-10	-1.07801e-09	0.0003	0	-1.99272e-09	0.0004	3.694e-10	1.07637e-09	0.0002	0.0009
54	330.521	-2.1774e-12	-1.25761e-10	0	0	3.47785e-10	0.0001	-2.42159e-12	1.25144e-10	0	0.0001
55	334.039	4.39156e-10	-1.98414e-10	0.0001	0	-6.68505e-10	0.0001	4.3948e-10	1.97846e-10	0.0001	0.0003
56	346.054	1.27992e-10	3.37725e-10	0.0001	0	-1.65387e-10	0	1.27884e-10	-3.37191e-10	0.0001	0.0002
57	350.22	-2.20996e-10	-9.57664e-10	0.0002	0	-2.10179e-10	0	-2.2223e-10	9.55152e-10	0.0002	0.0004
58	363.009	3.92168e-10	4.18583e-10	0.0001	0	-1.25974e-10	0	3.91774e-10	-4.1803e-10	0.0001	0.0002
59	389.417	3.95568e-10	1.04376e-09	0.0002	0	-1.51897e-09	0.0003	3.95418e-10	-1.03997e-09	0.0002	0.0007
60	395.186	-1.80445e-10	1.24619e-09	0.0003	0	9.60019e-10	0.0002	-1.80529e-10	-1.24306e-09	0.0003	0.0008
61	402.974	2.2761e-10	-3.4723e-10	0.0001	0	1.50323e-09	0.0003	2.27377e-10	3.48532e-10	0.0001	0.0005
62	408.887	-6.85069e-10	-1.05851e-10	0.0002	0	-1.68557e-09	0.0004	-6.87142e-10	8.46096e-11	0.0002	0.0008
63	425.576	-2.3946e-10	-1.72916e-10	0.0001	0	-1.83735e-09	0.0004	-2.39585e-10	1.7147e-10	0.0001	0.0006
64	436.835	-6.43237e-11	-7.27044e-10	0.0002	0	9.48574e-11	0	-6.98662e-11	7.37254e-10	0.0002	0.0004
65	457.462	1.93167e-10	1.40856e-09	0.0003	0	1.72834e-09	0.0004	1.9377e-10	-1.40742e-09	0.0003	0.001
66	469.273	1.20992e-10	4.03056e-10	0.0001	0	-6.92814e-10	0.0002	1.20335e-10	-4.0279e-10	0.0001	0.0004
67	479.129	1.2463e-09	2.64229e-11	0.0003	0	-6.06236e-10	0.0001	1.25367e-09	-3.71822e-11	0.0003	0.0007
68	499.24	-1.12851e-10	-5.30911e-10	0.0001	0	-1.41947e-09	0.0003	-1.20362e-10	5.15074e-10	0.0001	0.0005
69	501.464	-3.32126e-10	-1.77712e-10	0.0001	0	-1.13473e-09	0.0002	-3.31659e-10	1.79365e-10	0.0001	0.0004
70	530.307	3.25332e-10	-3.24657e-10	0.0001	0	1.35872e-09	0.0003	3.25655e-10	3.25826e-10	0.0001	0.0005
71	539.124	1.26035e-09	1.34069e-09	0.0004	0	-1.40642e-09	0.0003	1.2604e-09	-1.3387e-09	0.0004	0.0011
72	561.855	-1.21182e-09	-1.24504e-10	0.0003	0	-3.42788e-10	0.0001	-1.21446e-09	1.2062e-10	0.0003	0.0007
73	583.053	-4.32766e-10	-3.21964e-10	0.0001	0	4.21752e-10	0.0001	-4.33292e-10	3.23818e-10	0.0001	0.0003
74	596.177	4.37744e-10	8.57876e-10	0.0002	0	-1.01972e-11	0	4.37742e-10	-8.58698e-10	0.0002	0.0004
75	605.209	-1.02238e-10	-5.77318e-10	0.0001	0	1.80556e-10	0	-1.0277e-10	5.7966e-10	0.0001	0.0002
76	626.022	-5.80077e-10	5.74842e-10	0.0002	0	-1.01682e-09	0.0002	-5.80244e-10	-5.74372e-10	0.0002	0.0006
77	632.451	-8.47306e-10	-4.38468e-10	0.0002	0	5.97937e-10	0.0001	-8.46425e-10	4.3888e-10	0.0002	0.0005
78	660.266	-1.78135e-09	-2.40785e-09	0.0007	0	1.8897e-09	0.0004	-1.78099e-09	2.40695e-09	0.0007	0.0018
79	666.287	-7.01356e-11	5.08689e-11	0	0	7.09014e-11	0	-7.33615e-11	-4.84462e-11	0	0
80	693.128	-4.19659e-10	1.05887e-10	0.0001	0	7.57343e-12	0	-4.19134e-10	-1.06275e-10	0.0001	0.0002
81	705.46	-4.57223e-10	1.64002e-10	0.0001	0	9.35649e-10	0.0002	-4.54965e-10	-1.6129e-10	0.0001	0.0004
82	708.315	7.98107e-10	1.08636e-09	0.0003	0	-4.70886e-10	0.0001	8.01325e-10	-1.08871e-09	0.0003	0.0007
83	715.465	-1.73988e-09	2.04254e-09	0.0006	0	1.19173e-09	0.0003	-1.7391e-09	-2.04451e-09	0.0006	0.0015
84	725.184	-1.21839e-09	-3.66636e-10	0.0003	0	-2.72228e-10	0.0001	-1.23412e-09	3.51314e-10	0.0003	0.0007
85	727.556	-6.15008e-10	8.83139e-10	0.0002	0	-1.25464e-09	0.0003	-6.16115e-10	-8.82949e-10	0.0002	0.0007
86	730.283	2.32552e-10	3.86125e-10	0.0001	0	2.25423e-09	0.0005	2.32373e-10	-3.90867e-10	0.0001	0.0007
87	742.526	2.49641e-11	-4.54123e-10	0.0001	0	5.95967e-10	0.0001	2.42753e-11	4.53531e-10	0.0001	0.0003
88	747.487	3.08912e-09	3.54044e-10	0.0007	0	2.2384e-09	0.0005	3.08898e-09	-3.57738e-10	0.0007	0.0019
89	749.21	-4.73513e-09	-6.05551e-10	0.001	0	-1.17953e-09	0.0003	-4.7351e-09	6.05484e-10	0.001	0.0023
90	756.488	7.48359e-10	-3.64127e-09	0.0008	0	-1.29369e-10	0	7.46256e-10	3.64065e-09	0.0008	0.0016
91	763.347	-1.5956e-09	6.13519e-10	0.0004	0	-1.00058e-09	0.0002	-1.59684e-09	-6.12447e-10	0.0004	0.001
92	775.234	-2.38096e-10	-1.84278e-11	0.0001	0	7.57602e-10	0.0002	-2.40042e-10	1.74997e-11	0.0001	0.0004
93	787.242	4.40946e-10	-6.40592e-11	0.0001	0	2.26609e-09	0.0005	4.40286e-10	6.47602e-11	0.0001	0.0007
94	791.698	2.54249e-10	2.53433e-09	0.0006	0	-3.3812e-10	0.0001	2.49515e-10	-2.53389e-09	0.0006	0.0013
95	794.881	-3.49453e-10	-3.99984e-09	0.0009	0	7.2449e-10	0.0002	-3.49378e-10	4.00055e-09	0.0009	0.002
96	807.077	-6.62886e-10	-2.53138e-09	0.0006	0	7.30125e-10	0.0002	-6.63928e-10	2.53168e-09	0.0006	0.0014
97	814.172	-6.5096e-10	1.76088e-09	0.0004	0	-1.73758e-10	0	-6.51207e-10	-1.76084e-09	0.0004	0.0008
98	829.484	2.81222e-09	2.48012e-09	0.0008	0	1.05623e-10	0	2.80852e-09	-2.47517e-09	0.0008	0.0016
99	840.969	4.11036e-10	-4.74631e-10	0.0001	0	1.09181e-09	0.0002	4.09297e-10	4.71905e-10	0.0001	0.0004
100	848.377	7.83688e-10	5.9114e-10	0.0002	0	1.82657e-09	0.0004	7.85056e-10	-5.90422e-10	0.0002	0.0008
101	853.238	1.39908e-09	7.29146e-10	0.0003	0	4.52338e-10	0.0001	1.39443e-09	-7.30861e-10	0.0003	0.0007
102	861.265	9.88725e-10	-7.38087e-10	0.0003	0	7.83025e-10	0.0002	9.89212e-10	7.37028e-10	0.0003	0.0008
103	872.706	6.74986e-10	-7.02313e-10	0.0002	0	-8.21759e-10	0.0002	6.72528e-10	7.00887e-10	0.0002	0.0006
104	881.793	-1.80744e-10	-6.65231e-10	0.0002	0	1.33925e-09	0.0003	-1.78785e-10	6.6468e-10	0.0002	0.0007
105	896.099	-6.47953e-10	2.12744e-09	0.0005	0	-5.71647e-10	0.0001	-6.49621e-10	-2.13203e-09	0.0005	0.0011
106	914.593	-1.61275e-10	-5.05941e-10	0.0001	0	-6.75394e-10	0.0001	-1.57292e-10	5.07951e-10	0.0001	0.0003
107	928.57	2.06772e-10	-8.45241e-10	0.0002	0	2.20315e-09	0.0005	2.0731e-10	8.46433e-10	0.0002	0.0009
108	939.401	2.67946e-10	-2.03058e-10	0.0001	0	-7.59277e-10	0.0002	2.70635e-10	2.12513e-10	0.0001	0.0004
109	942.98	-2.70432e-10	-5.0464e-10	0.0001	0	-1.17216e-10	0	-2.74044e-10	5.00983e-10	0.0001	0.0002
110	946.912	2.16759e-10	1.42814e-10	0.0001	0	3.17762e-10	0.0001	1.93101e-10	-1.82576e-10	0.0001	0.0003
111	954.701	-1.27376e-11	-1.2674e-09	0.0003	0	7.96448e-10	0.0002	-1.44954e-11	1.26394e-09	0.0003	0.0008
112	974.718	6.08738e-10	-5.01042e-10	0.0002	0	1.02799e-09	0.0002	6.24191e-10	5.25764e-10	0.0002	0.0006
113	980.227	2.83114e-10	1.44731e-10	0.0001	0	3.4688e-10	0.0001	2.83258e-10	-1.4545e-10	0.0001	0.0003
114	996.421	2.75937e-10	1.57674e-11	0.0001	0	-1.18036e-09	0.0003	2.77262e-10	-1.64534e-11	0.0001	0.0005
115	998.878	2.15009e-10	-6.53937e-10	0.0002	0	3.01256e-10	0.0001	2.34448e-10	6.74068e-10	0.0002	0.0005
116	1009.4	-3.2668e-10	-3.2561e-10	0.0001	0	1.32968e-09	0.0003	-3.15708e-10	3.50564e-10	0.0001	0.0005
117	1015.56	-3.64201e-10	-1.52327e-09	0.0003	0	4.54276e-10	0.0001	-3.58083e-10	1.48916e-09	0.0003	0.0007
118	1020.81	-7.3807e-10	-3.91471e-12	0.0002	0	9.91367e-11	0	-7.37797e-10	3.1391e-12	0.0002	0.0004
119	1036.59	-5.43268e-10	-4.68376e-10	0.0002	0	1.58851e-10	0	-5.44731e-10	4.69857e-10	0.0002	0.0004
120	1038.54	-6.33877e-10	-1.4883e-09	0.0004	0	-1.51982e-09	0.0003	-6.37298e-10	1.48504e-09	0.0004	0.0011
121	1038.9	-9.64699e-10	4.81754e-11	0.0002	0	-4.29365e-10	0.0001	-9.64756e-10	-5.24018e-11	0.0002	0.0005
122	1040.76	-7.02358e-11	-5.78482e-10	0.0001	0	-7.92115e-10	0.0002	-8.17891e-11	5.78797e-10	0.0001	0.0004
123	1044.39	-4.06789e-11	6.74213e-10	0.0001	0	-6.20301e-10	0.0001	-4.17624e-11	-6.75532e-10	0.0001	0.0003
124	1047.03	1.24595e-10	1.20877e-09	0.0003	0	-7.88731e-10	0.0002	1.22989e-10	-1.20615e-09	0.0003	0.0008
125	1052.83	1.18788e-09	-7.65603e-10	0.0003	0	5.20687e-10	0.0001	1.19002e-09	7.67363e-10	0.0003	0.0007
126	1068.4	2.82756e-10	-8.60342e-10	0.0002	0	-1.04325e-09	0.0002	2.82021e-10	8.60919e-10	0.0002	0.0006
127	1079.92	-1.23588e-10	-7.43865e-11	0	0	1.38648e-09	0.0003	-1.23737e-10	7.42657e-11	0	0.0003
128	1088.42	8.33457e-10	-1.21247e-09	0.0003	0	1.27679e-09	0.0003	8.34553e-10	1.21105e-09	0.0003	0.0009
129	1089.96	-4.16408e-10	8.08928e-10	0.0002	0	-3.50857e-10	0.0001	-4.17106e-10	-8.1135e-10	0.0002	0.0005
130	1101.26	8.80701e-10	2.77482e-09	0.0006	0	-2.89416e-09	0.0006	8.80322e-10	-2.77482e-09	0.0006	0.0018
131	1130.69	-6.87703e-10	1.48549e-09	0.0004	0	-3.32802e-11	0	-6.88939e-10	-1.49967e-09	0.0004	0.0008
132	1138.36	-4.65523e-10	1.7087e-09	0.0004	0	5.3458e-10	0.0001	-4.65765e-10	-1.7146e-09	0.0004	0.0009
133	1142.21	-4.41771e-10	-8.28008e-10	0.0002	0	-3.38636e-09	0.0007	-4.42013e-10	8.2649e-10	0.0002	0.0011
134	1155.28	6.93795e-10	-1.44811e-10	0.0002	0	-4.20697e-09	0.0009	6.43904e-10	8.15488e-11	0.0001	0.0012
135	1165.66	-2.32203e-10	-1.29777e-09	0.0003	0	-1.45019e-10	0	-2.30065e-10	1.30077e-09	0.0003	0.0006
136	1168.05	3.64661e-10	1.91386e-10	0.0001	0	-8.3313e-11	0	3.64024e-10	-1.90115e-10	0.0001	0.0002
137	1170.31	-2.24645e-10	2.38998e-10	0.0001	0	-1.13367e-09	0.0002	-2.23846e-10	-2.32114e-10	0.0001	0.0004
138	1176.23	4.14095e-11	3.41968e-11	0	0	-5.92055e-11	0	4.13758e-11	-3.34015e-11	0	0
139	1178.31	3.90806e-11	-1.70055e-10	0	0	7.29714e-11	0	3.90941e-11	1.68355e-10	0	0
140	1178.38	1.40652e-10	-1.22117e-10	0	0	-7.63353e-11	0	1.40599e-10	1.21715e-10	0	0
141	1180.56	-8.19751e-10	1.40228e-10	0.0002	0	-5.81658e-10	0.0001	-8.18034e-10	-1.38595e-10	0.0002	0.0005
142	1185.15	1.95818e-10	-3.16061e-10	0.0001	0	3.09946e-09	0.0007	1.95695e-10	3.14662e-10	0.0001	0.0009
143	1191.75	1.19553e-09	-2.52409e-09	0.0006	0	2.2197e-09	0.0005	1.19561e-09	2.52468e-09	0.0006	0.0017
144	1198.51	-8.25535e-10	2.81749e-09	0.0006	0	-3.61017e-09	0.0008	-7.71497e-10	-2.73113e-09	0.0006	0.002
145	1208.47	7.56141e-11	-1.8912e-10	0	0	9.87493e-10	0.0002	7.94334e-11	1.91088e-10	0	0.0002
146	1209.45	1.32973e-10	2.08762e-11	0	0	4.47232e-10	0.0001	1.33248e-10	-2.05906e-11	0	0.0001
147	1213.74	2.21823e-10	4.57738e-10	0.0001	0	-3.72759e-10	0.0001	2.1511e-10	-4.64373e-10	0.0001	0.0003
148	1221.71	-5.38186e-10	-2.40145e-09	0.0005	0	-2.26491e-09	0.0005	-5.3855e-10	2.40251e-09	0.0005	0.0015
149	1226.02	-1.14185e-10	-5.59672e-10	0.0001	0	5.74936e-10	0.0001	-1.14706e-10	5.60635e-10	0.0001	0.0003
150	1240.37	-1.72244e-09	1.92801e-09	0.0006	0	2.88738e-09	0.0006	-1.72258e-09	-1.93049e-09	0.0006	0.0018
151	1251.68	3.9903e-10	-8.63471e-11	0.0001	0	-4.98943e-10	0.0001	3.98643e-10	8.85595e-11	0.0001	0.0003
152	1263.28	9.19908e-10	-9.73298e-10	0.0003	0	3.64859e-09	0.0008	9.16661e-10	9.76876e-10	0.0003	0.0014
153	1268.53	-6.24991e-10	1.4443e-09	0.0003	0	1.32099e-09	0.0003	-6.24802e-10	-1.44766e-09	0.0003	0.0009
154	1278.12	-5.61421e-10	1.14529e-09	0.0003	0	-2.36943e-11	0	-5.61749e-10	-1.1493e-09	0.0003	0.0006
155	1289.35	5.22733e-10	2.64374e-10	0.0001	0	1.77623e-09	0.0004	5.17271e-10	-2.66576e-10	0.0001	0.0006
156	1301.64	7.55486e-10	-2.24661e-09	0.0005	0	-2.11409e-09	0.0005	7.52917e-10	2.24862e-09	0.0005	0.0015
157	1308.88	1.50793e-09	-1.40715e-09	0.0005	0	6.18458e-09	0.0014	1.50754e-09	1.40729e-09	0.0005	0.0024
158	1321.11	1.00885e-09	-9.17158e-10	0.0003	0	-4.97576e-09	0.0011	9.91536e-10	9.02884e-10	0.0003	0.0017
159	1327.46	4.02546e-10	1.12726e-09	0.0003	0	-2.17943e-09	0.0005	3.97436e-10	-1.12855e-09	0.0003	0.0011
160	1332.96	-1.50255e-10	8.09125e-11	0	0	1.41875e-09	0.0003	-1.50756e-10	-8.02442e-11	0	0.0003
161	1345.85	1.54642e-10	7.3007e-11	0	0	1.25895e-09	0.0003	1.57705e-10	-6.60898e-11	0	0.0003
162	1358.86	1.01587e-09	-2.21568e-09	0.0005	0	2.86477e-09	0.0006	1.01033e-09	2.18206e-09	0.0005	0.0016
163	1369.56	-1.20187e-10	-2.45026e-09	0.0005	0	3.10404e-10	0.0001	-1.21624e-10	2.44656e-09	0.0005	0.0011
164	1371.36	-1.24866e-09	1.91344e-09	0.0005	0	5.33675e-10	0.0001	-1.24964e-09	-1.92343e-09	0.0005	0.0011
165	1376.65	-3.74822e-10	2.90563e-10	0.0001	0	-2.29187e-09	0.0005	-3.73687e-10	-2.78971e-10	0.0001	0.0007
166	1380.54	-1.96025e-10	9.77587e-10	0.0002	0	-1.79473e-10	0	-1.72239e-10	-9.57573e-10	0.0002	0.0004
167	1386.24	1.4199e-10	3.59689e-10	0.0001	0	5.67771e-10	0.0001	1.37353e-10	-3.60122e-10	0.0001	0.0003
168	1390.62	1.75242e-10	-1.37512e-09	0.0003	0	-3.34824e-09	0.0007	1.74945e-10	1.37516e-09	0.0003	0.0013
169	1396.2	-1.46417e-10	-5.29294e-11	0	0	6.5154e-11	0	-1.46966e-10	4.78067e-11	0	0
170	1398.19	-3.89652e-10	5.36219e-10	0.0001	0	2.18183e-09	0.0005	-3.8768e-10	-5.24239e-10	0.0001	0.0007
171	1402.63	7.56521e-11	1.78259e-09	0.0004	0	7.75753e-10	0.0002	7.47657e-11	-1.78159e-09	0.0004	0.001
172	1407.27	9.22328e-10	7.16552e-10	0.0003	0	2.02911e-09	0.0004	9.21809e-10	-7.18454e-10	0.0003	0.001
173	1410.96	-6.60506e-10	-1.60778e-09	0.0004	0	-6.41249e-10	0.0001	-6.58878e-10	1.60932e-09	0.0004	0.0009
174	1413.66	-8.09246e-10	-2.32339e-09	0.0005	0	-3.03439e-09	0.0007	-8.21747e-10	2.30512e-09	0.0005	0.0017
175	1427.84	3.70248e-10	-1.38448e-09	0.0003	0	-3.53017e-09	0.0008	3.66147e-10	1.38538e-09	0.0003	0.0014
176	1437.28	3.677e-10	-3.58432e-10	0.0001	0	3.03953e-09	0.0007	3.65869e-10	3.54607e-10	0.0001	0.0009
177	1441.56	-6.5305e-10	-1.26147e-09	0.0003	0	-3.78901e-09	0.0008	-6.50246e-10	1.26406e-09	0.0003	0.0014
178	1443.76	-6.73713e-10	-3.89138e-10	0.0002	0	-1.42035e-09	0.0003	-6.74148e-10	3.8712e-10	0.0002	0.0007
179	1445.03	5.59672e-11	-3.9851e-10	0.0001	0	8.87892e-10	0.0002	1.66875e-11	3.54772e-10	0.0001	0.0004
180	1445.88	-2.60142e-10	-8.38321e-10	0.0002	0	9.05464e-10	0.0002	-2.6176e-10	8.36123e-10	0.0002	0.0006
181	1448.08	3.96612e-10	3.42986e-10	0.0001	0	7.72467e-11	0	3.97647e-10	-3.41714e-10	0.0001	0.0002
182	1450.22	-2.39333e-10	-6.4669e-10	0.0002	0	4.96468e-10	0.0001	-2.38289e-10	6.44891e-10	0.0002	0.0005
183	1452.2	4.32317e-11	2.69074e-10	0.0001	0	7.57981e-10	0.0002	4.18754e-11	-2.71078e-10	0.0001	0.0004
184	1452.31	2.68594e-10	6.0517e-10	0.0001	0	2.84494e-09	0.0006	2.24202e-10	-6.77305e-10	0.0002	0.0009
185	1452.81	2.10813e-11	-4.5694e-11	0	0	-9.26254e-11	0	1.96263e-11	4.31957e-11	0	0
186	1453.62	2.59034e-11	1.04262e-09	0.0002	0	4.95834e-10	0.0001	3.94519e-11	-1.04389e-09	0.0002	0.0005
187	1453.82	-1.42165e-10	1.02898e-09	0.0002	0	1.49234e-09	0.0003	-1.56773e-10	-1.0449e-09	0.0002	0.0007
188	1457.72	1.33486e-10	1.23375e-10	0	0	-8.87252e-10	0.0002	7.74545e-11	-1.62464e-10	0	0.0002
189	1460.13	4.55771e-10	1.55864e-09	0.0004	0	5.4676e-09	0.0012	4.6446e-10	-1.5536e-09	0.0004	0.002
190	1460.68	7.3992e-10	-3.39087e-10	0.0002	0	2.30992e-09	0.0005	7.38418e-10	3.37301e-10	0.0002	0.0009
191	1461.86	2.86574e-11	-1.35905e-10	0	0	-7.15213e-10	0.0002	2.99492e-11	1.39917e-10	0	0.0002
192	1461.97	-4.05056e-11	-1.51977e-10	0	0	8.21749e-10	0.0002	-4.1635e-11	1.53225e-10	0	0.0002
193	1462.48	1.66556e-10	1.0744e-09	0.0002	0	3.57037e-09	0.0008	1.66949e-10	-1.07447e-09	0.0002	0.0012
194	1463.15	2.39105e-11	-5.2547e-10	0.0001	0	-1.59438e-09	0.0003	1.8498e-11	5.21599e-10	0.0001	0.0005
195	1467.34	-2.05121e-10	-2.291e-10	0.0001	0	-3.68966e-10	0.0001	-2.05142e-10	2.2673e-10	0.0001	0.0003
196	1467.96	2.96577e-10	8.06452e-10	0.0002	0	-1.09921e-10	0	2.95725e-10	-8.06896e-10	0.0002	0.0004
197	1471.65	-2.09859e-10	1.96514e-09	0.0004	0	-1.21377e-10	0	-2.12413e-10	-1.96817e-09	0.0004	0.0008
198	1473.29	9.43863e-12	9.20089e-10	0.0002	0	4.48203e-10	0.0001	1.89399e-11	-8.96544e-10	0.0002	0.0005
199	1474.36	9.97098e-11	1.42616e-09	0.0003	0	2.61669e-09	0.0006	1.01743e-10	-1.42418e-09	0.0003	0.0012
200	1477.2	5.30063e-11	-1.77724e-09	0.0004	0	-1.86515e-09	0.0004	5.20929e-11	1.77765e-09	0.0004	0.0012
201	1478.92	5.42176e-11	2.06253e-09	0.0005	0	1.90017e-09	0.0004	5.3048e-11	-2.06328e-09	0.0005	0.0014
202	1488.07	-7.52527e-11	-1.58584e-10	0	0	-5.15855e-10	0.0001	-7.69871e-11	1.59658e-10	0	0.0001
203	1496.8	5.92523e-11	-7.83742e-10	0.0002	0	3.37694e-09	0.0007	5.77241e-11	7.81001e-10	0.0002	0.0011
204	1517.9	5.47868e-10	3.40352e-09	0.0008	0	7.04672e-09	0.0015	5.49439e-10	-3.39999e-09	0.0008	0.0031
205	1522.44	1.53843e-09	-9.29048e-10	0.0004	0	2.15693e-09	0.0005	1.54044e-09	9.32677e-10	0.0004	0.0013
206	1549.87	8.03699e-11	6.40307e-10	0.0001	0	-6.44181e-10	0.0001	7.5196e-11	-6.48789e-10	0.0001	0.0003
207	1571.56	-1.68963e-09	-1.45843e-09	0.0005	0	-2.14038e-09	0.0005	-1.68681e-09	1.45634e-09	0.0005	0.0015
208	1595.18	-4.62834e-10	-4.97287e-10	0.0001	0	5.53258e-11	0	-4.60192e-10	4.98744e-10	0.0001	0.0002
209	1647.12	-2.1259e-09	-3.61275e-09	0.0009	0	-7.08034e-09	0.0016	-2.0962e-09	3.64129e-09	0.0009	0.0034
210	1658.89	6.5268e-11	-1.26972e-09	0.0003	0	-3.77345e-09	0.0008	7.48718e-11	1.27545e-09	0.0003	0.0014
211	1710.16	-9.35793e-11	-4.62621e-10	0.0001	0	5.93572e-11	0	-9.50327e-11	4.63538e-10	0.0001	0.0002
212	1719.17	-6.63726e-10	-1.06537e-10	0.0001	0	2.18525e-09	0.0005	-6.65398e-10	1.02697e-10	0.0001	0.0007
213	1722.51	-8.73399e-10	1.04055e-09	0.0003	0	-3.22538e-09	0.0007	-8.86377e-10	-1.05365e-09	0.0003	0.0013
214	1755.45	5.62081e-10	1.03464e-09	0.0003	0	-7.375e-09	0.0016	5.6432e-10	-1.03374e-09	0.0003	0.0022
215	1797.55	2.5507e-09	-6.87705e-10	0.0006	0	-5.32391e-10	0.0001	2.54784e-09	6.91229e-10	0.0006	0.0013
216	1841.76	4.20985e-11	6.1666e-10	0.0001	0	4.94547e-10	0.0001	4.37064e-11	-6.16519e-10	0.0001	0.0003
217	1848.61	1.32419e-10	-2.79113e-10	0.0001	0	6.18477e-11	0	1.30405e-10	2.77024e-10	0.0001	0.0002
218	3039.57	-5.44623e-11	-4.49411e-10	0.0001	0	9.80132e-10	0.0002	-5.26807e-11	4.53904e-10	0.0001	0.0004
219	3047.39	1.22132e-10	1.68253e-10	0	0	-3.79932e-10	0.0001	1.19708e-10	-1.61846e-10	0	0.0001
220	3052.98	-7.5678e-11	-3.00275e-11	0	0	1.64418e-10	0	-7.50141e-11	2.77368e-11	0	0
221	3054.54	8.96997e-11	3.55047e-11	0	0	4.62299e-10	0.0001	8.86723e-11	-4.13994e-11	0	0.0001
222	3061.5	6.08821e-11	-8.92049e-11	0	0	-4.42146e-11	0	5.95101e-11	8.4983e-11	0	0
223	3067.45	-1.42067e-11	2.79267e-11	0	0	3.95943e-10	0.0001	-2.1141e-11	-2.7275e-11	0	0.0001
224	3069.36	-1.28119e-11	9.02294e-11	0	0	-2.34977e-11	0	-1.29352e-11	-9.00306e-11	0	0
225	3069.39	-2.06862e-11	2.43424e-11	0	0	1.89118e-10	0	-1.85834e-11	-2.58784e-11	0	0
226	3070.57	2.26487e-10	-2.34237e-11	0	0	-2.92714e-11	0	2.27342e-10	2.42431e-11	0.0001	0.0001
227	3081.12	5.67391e-11	-5.92015e-11	0	0	1.82534e-10	0	5.82159e-11	5.85302e-11	0	0
228	3088.26	1.01254e-10	1.97188e-11	0	0	-2.69855e-11	0	1.0027e-10	-2.05937e-11	0	0
229	3090.05	3.03284e-10	-2.96114e-10	0.0001	0	2.81043e-10	0.0001	2.99655e-10	2.93876e-10	0.0001	0.0003
230	3095.82	-6.60819e-11	1.4697e-10	0	0	-1.1082e-11	0	-6.61782e-11	-1.48815e-10	0	0
231	3115.69	2.42791e-11	-1.10947e-10	0	0	-3.42371e-11	0	2.39471e-11	1.09085e-10	0	0
232	3117.91	5.02628e-10	5.23004e-10	0.0002	0	6.0945e-11	0	4.99373e-10	-5.14752e-10	0.0002	0.0004
233	3124.57	1.86822e-10	1.32234e-10	0.0001	0	-1.05708e-11	0	1.86327e-10	-1.32196e-10	0.0001	0.0002
234	3140.7	-5.1436e-10	-9.51871e-10	0.0002	0	-4.81161e-10	0.0001	-5.13395e-10	9.58452e-10	0.0002	0.0005
235	3141.48	-2.47242e-10	-1.61445e-10	0.0001	0	-1.08535e-10	0	-2.47433e-10	1.60702e-10	0.0001	0.0002
236	3142.4	3.36643e-12	3.92797e-11	0	0	-1.54288e-11	0	2.77842e-12	-3.78656e-11	0	0
237	3143.38	-5.04069e-11	-1.04916e-12	0	0	-9.98562e-11	0	-5.3614e-11	9.1114e-12	0	0
238	3146.25	4.75656e-11	1.43195e-10	0	0	3.18746e-12	0	4.56836e-11	-1.43747e-10	0	0
239	3152.4	1.01949e-10	-1.41298e-11	0	0	5.99243e-11	0	9.97858e-11	2.22732e-11	0	0
240	3158.96	6.33516e-11	-2.10816e-10	0	0	-2.99782e-11	0	6.38083e-11	2.07189e-10	0	0
241	3163.3	-3.75231e-12	-8.53444e-12	0	0	-2.47603e-11	0	-4.12503e-12	8.23384e-12	0	0
242	3163.39	5.92569e-11	-5.08355e-11	0	0	-2.63072e-10	0.0001	5.8104e-11	5.16755e-11	0	0.0001
243	3163.53	5.78237e-11	2.33627e-11	0	0	2.50962e-11	0	5.79786e-11	-2.25432e-11	0	0
244	3165.93	1.19242e-10	-6.62943e-10	0.0001	0	-9.69535e-10	0.0002	1.16624e-10	6.61257e-10	0.0001	0.0004
245	3168.28	4.98333e-12	-5.20005e-10	0.0001	0	-3.71414e-10	0.0001	3.11716e-12	5.16522e-10	0.0001	0.0003
246	3170.57	4.64296e-11	6.31374e-11	0	0	2.68554e-10	0.0001	4.60277e-11	-6.28362e-11	0	0.0001
247	3172.35	-1.5001e-10	-2.64786e-10	0.0001	0	3.56364e-10	0.0001	-1.48363e-10	2.64942e-10	0.0001	0.0003
248	3172.54	2.06691e-10	5.21091e-11	0	0	-9.70359e-11	0	2.06405e-10	-5.06779e-11	0	0
249	3182.46	-2.43512e-10	3.26896e-10	0.0001	0	1.77247e-11	0	-2.43589e-10	-3.25632e-10	0.0001	0.0002
250	3190.8	4.45776e-11	1.57266e-10	0	0	8.37137e-11	0	4.35957e-11	-1.59126e-10	0	0
251	3197.7	1.04487e-11	-5.04613e-12	0	0	-8.89862e-12	0	9.48895e-12	1.06279e-11	0	0
252	3199.76	6.25863e-11	1.25034e-11	0	0	5.63007e-11	0	6.356e-11	-1.39386e-11	0	0
253	3222	-1.56145e-10	-2.00933e-11	0	0	3.2894e-11	0	-1.56308e-10	1.91571e-11	0	0
254	3237.09	5.07846e-11	-8.93934e-10	0.0002	0	-4.09266e-10	0.0001	5.07555e-11	8.90612e-10	0.0002	0.0005
255	3241.04	-4.17802e-11	4.52758e-10	0.0001	0	7.50642e-10	0.0002	-4.25345e-11	-4.50153e-10	0.0001	0.0004
256	3242.55	2.33114e-10	6.03492e-10	0.0001	0	-9.2807e-11	0	2.32381e-10	-6.02937e-10	0.0001	0.0002
257	3275.98	5.77908e-11	2.35856e-11	0	0	-6.28848e-11	0	5.60754e-11	-2.48048e-11	0	0

## Sheet: ΔSOCME_ISC_ZnTMEe6_S1-T2
		1			0			-1
	Frequency (cm-1)	Re	Im	|ΔSOCME| (cm-1)	Re	Im	|ΔSOCME| (cm-1)	Re	Im	|ΔSOCME| (cm-1)	Σ|ΔSOCME| (cm-1)		Conversion Factor to change from a.u. to cm-1	219475
0	106.534	1.35297e-09	-4.4782e-10	0.0003	0	-3.84877e-10	0.0001	1.35682e-09	4.46501e-10	0.0003	0.0007
1	113.55	2.9347e-09	-3.58481e-09	0.001	0	5.64468e-10	0.0001	2.93782e-09	3.58408e-09	0.001	0.0021
2	116.437	1.1978e-09	-5.17077e-10	0.0003	0	-1.74902e-09	0.0004	1.20167e-09	5.16948e-10	0.0003	0.001
3	120.845	-8.13759e-10	-1.23951e-09	0.0003	0	-6.99602e-10	0.0002	-8.11762e-10	1.23779e-09	0.0003	0.0008
4	127.117	1.68603e-09	1.8444e-09	0.0005	0	1.06901e-09	0.0002	1.68851e-09	-1.84604e-09	0.0005	0.0012
5	131.798	-2.0184e-09	-9.76868e-10	0.0005	0	-3.91611e-09	0.0009	-2.01695e-09	9.7376e-10	0.0005	0.0019
6	135.588	-1.27411e-10	-6.18534e-10	0.0001	0	4.77618e-09	0.001	-1.25737e-10	6.15748e-10	0.0001	0.0012
7	137.089	-1.23243e-09	2.37309e-09	0.0006	0	-3.81256e-09	0.0008	-1.22866e-09	-2.37477e-09	0.0006	0.002
8	140.808	2.26213e-09	8.23255e-10	0.0005	0	7.43522e-09	0.0016	2.26392e-09	-8.24332e-10	0.0005	0.0026
9	143.723	5.6763e-10	-3.14231e-09	0.0007	0	4.75186e-11	0	5.20883e-10	3.06817e-09	0.0007	0.0014
10	144.775	-5.44916e-10	2.26959e-09	0.0005	0	-6.96709e-10	0.0002	-5.42161e-10	-2.27202e-09	0.0005	0.0012
11	153.893	-1.88059e-09	2.83219e-09	0.0007	0	-2.22181e-09	0.0005	-1.88005e-09	-2.83311e-09	0.0007	0.0019
12	163.958	2.38348e-09	-3.9167e-09	0.001	0	-1.11651e-08	0.0025	2.38636e-09	3.91328e-09	0.001	0.0045
13	165.89	1.75738e-09	-1.01768e-09	0.0004	0	-1.01551e-08	0.0022	1.76045e-09	1.01422e-09	0.0004	0.003
14	174.163	1.31303e-09	-1.10739e-09	0.0004	0	3.83324e-09	0.0008	1.30963e-09	1.10512e-09	0.0004	0.0016
15	178.486	1.01069e-10	-1.01819e-09	0.0002	0	-4.42676e-09	0.001	1.03905e-10	1.01504e-09	0.0002	0.0014
16	187.726	-5.4991e-10	2.88239e-10	0.0001	0	5.2111e-09	0.0011	-5.5063e-10	-2.87352e-10	0.0001	0.0013
17	192.98	1.18165e-09	1.68141e-09	0.0005	0	1.99283e-09	0.0004	1.18559e-09	-1.68301e-09	0.0005	0.0014
18	199.039	-2.2093e-09	7.03971e-11	0.0005	0	5.91361e-09	0.0013	-2.20875e-09	-7.1649e-11	0.0005	0.0023
19	204.443	-2.77692e-09	-1.92227e-11	0.0006	0	1.054e-08	0.0023	-2.77326e-09	1.79538e-11	0.0006	0.0035
20	209.84	4.75206e-09	4.63661e-09	0.0015	0	-4.36358e-09	0.001	4.75651e-09	-4.64119e-09	0.0015	0.004
21	213.161	-3.07686e-11	1.24767e-08	0.0027	0	2.60905e-09	0.0006	-2.63086e-11	-1.24797e-08	0.0027	0.006
22	222.785	6.83451e-09	-3.6892e-09	0.0017	0	4.09793e-09	0.0009	6.84047e-09	3.68708e-09	0.0017	0.0043
23	227.932	4.48105e-09	-1.73746e-09	0.0011	0	-4.34707e-09	0.001	4.486e-09	1.73801e-09	0.0011	0.0032
24	234.873	5.94087e-09	-2.67913e-09	0.0014	0	6.17707e-09	0.0014	5.93378e-09	2.69176e-09	0.0014	0.0042
25	237.739	-3.87052e-09	7.38235e-09	0.0018	0	-1.6417e-09	0.0004	-3.86746e-09	-7.38178e-09	0.0018	0.004
26	245.964	-1.46727e-09	-5.28404e-09	0.0012	0	-7.34806e-09	0.0016	-1.46184e-09	5.28244e-09	0.0012	0.004
27	253.782	-6.8251e-09	-1.95762e-09	0.0016	0	4.36063e-09	0.001	-6.82314e-09	1.95771e-09	0.0016	0.0042
28	257.32	1.77995e-09	-3.67428e-09	0.0009	0	8.36865e-10	0.0002	1.78381e-09	3.67385e-09	0.0009	0.002
29	260.57	-5.23913e-09	-4.23768e-09	0.0015	0	-4.20196e-09	0.0009	-5.23626e-09	4.23452e-09	0.0015	0.0039
30	267.986	9.36363e-10	2.81558e-09	0.0007	0	-1.52073e-09	0.0003	9.33912e-10	-2.8077e-09	0.0006	0.0016
31	285.514	-3.09894e-09	-4.03067e-09	0.0011	0	1.52717e-08	0.0034	-3.09797e-09	4.04572e-09	0.0011	0.0056
32	289.249	7.34263e-09	1.52657e-09	0.0016	0	1.4886e-08	0.0033	7.35182e-09	-1.53295e-09	0.0016	0.0065
33	293.293	-1.34582e-09	1.71068e-09	0.0005	0	1.99391e-08	0.0044	-1.34037e-09	-1.71156e-09	0.0005	0.0054
34	301.601	-1.46013e-09	7.80151e-09	0.0017	0	-8.24844e-10	0.0002	-1.45855e-09	-7.8053e-09	0.0017	0.0036
35	303.111	-8.31363e-10	6.37018e-09	0.0014	0	-3.99407e-10	0.0001	-8.28368e-10	-6.37049e-09	0.0014	0.0029
36	305.831	6.58279e-10	-1.31794e-08	0.0029	0	-7.27467e-09	0.0016	6.63233e-10	1.31783e-08	0.0029	0.0074
37	311.069	1.02267e-09	6.98818e-10	0.0003	0	1.2087e-08	0.0027	1.03003e-09	-7.00056e-10	0.0003	0.0033
38	317.916	-7.16723e-09	3.60874e-09	0.0018	0	-1.25813e-08	0.0028	-7.16298e-09	-3.61035e-09	0.0018	0.0064
39	332.09	-5.03493e-09	4.69514e-09	0.0015	0	-2.15155e-09	0.0005	-5.04084e-09	-4.68929e-09	0.0015	0.0035
40	332.638	-1.45707e-09	3.95247e-09	0.0009	0	3.91308e-09	0.0009	-1.45433e-09	-3.9529e-09	0.0009	0.0027
41	345.29	3.45619e-09	2.68496e-10	0.0008	0	5.84563e-09	0.0013	3.4612e-09	-2.71266e-10	0.0008	0.0029
42	353.992	6.28209e-09	5.15944e-09	0.0018	0	2.79271e-09	0.0006	6.28783e-09	-5.16245e-09	0.0018	0.0042
43	361.855	1.40502e-09	-2.34847e-09	0.0006	0	1.20175e-10	0	1.40946e-09	2.34861e-09	0.0006	0.0012
44	387.184	-5.41464e-09	-4.94097e-09	0.0016	0	2.85733e-09	0.0006	-5.41156e-09	4.93654e-09	0.0016	0.0038
45	390.96	-3.4065e-10	2.71883e-09	0.0006	0	1.56863e-08	0.0034	-3.44058e-10	-2.71109e-09	0.0006	0.0046
46	401.581	-3.20392e-09	2.93088e-09	0.001	0	-9.29493e-09	0.002	-3.20135e-09	-2.92905e-09	0.001	0.004
47	412.628	2.59971e-11	-1.76208e-09	0.0004	0	-6.60171e-09	0.0014	3.38762e-11	1.76597e-09	0.0004	0.0022
48	422.073	-9.98837e-11	1.72337e-09	0.0004	0	4.57577e-09	0.001	-9.95906e-11	-1.72075e-09	0.0004	0.0018
49	432.458	-2.28045e-09	2.9911e-09	0.0008	0	8.99421e-10	0.0002	-2.28628e-09	-2.99028e-09	0.0008	0.0018
50	459.626	-4.6506e-09	-4.22895e-09	0.0014	0	-7.34022e-09	0.0016	-4.64408e-09	4.22474e-09	0.0014	0.0044
51	470.814	1.34446e-09	-3.65461e-09	0.0009	0	-1.08071e-08	0.0024	1.33671e-09	3.67287e-09	0.0009	0.0042
52	478.646	-4.40071e-09	5.54373e-09	0.0016	0	1.71626e-08	0.0038	-4.39208e-09	-5.54798e-09	0.0016	0.007
53	497.182	6.19916e-09	1.40956e-09	0.0014	0	9.24024e-09	0.002	6.20779e-09	-1.41382e-09	0.0014	0.0048
54	506.468	3.18883e-09	1.47981e-09	0.0008	0	9.95692e-09	0.0022	3.19286e-09	-1.48289e-09	0.0008	0.0038
55	533.464	-4.06112e-10	-3.49835e-09	0.0008	0	-1.20303e-08	0.0026	-4.05386e-10	3.49543e-09	0.0008	0.0042
56	539.34	-3.97658e-09	-6.81653e-09	0.0017	0	1.8567e-08	0.0041	-3.97744e-09	6.817e-09	0.0017	0.0075
57	558.947	1.50567e-09	1.18498e-09	0.0004	0	-9.0243e-09	0.002	1.38988e-09	-1.2853e-09	0.0004	0.0028
58	583.71	1.36034e-10	-8.70803e-10	0.0002	0	-2.0099e-09	0.0004	1.46835e-10	8.69766e-10	0.0002	0.0008
59	595.917	1.91369e-09	-2.70755e-09	0.0007	0	1.11279e-08	0.0024	1.91467e-09	2.72454e-09	0.0007	0.0038
60	601.308	-1.6145e-09	1.97649e-09	0.0006	0	-7.56786e-09	0.0017	-1.62357e-09	-1.97444e-09	0.0006	0.0029
61	620.086	1.00317e-09	-3.17113e-09	0.0007	0	1.84535e-08	0.0041	1.00402e-09	3.17048e-09	0.0007	0.0055
62	634.238	2.21807e-10	2.1094e-09	0.0005	0	2.82677e-09	0.0006	2.27634e-10	-2.11006e-09	0.0005	0.0016
63	655.454	-1.0413e-08	-2.1527e-09	0.0023	0	1.9011e-08	0.0042	-1.0412e-08	2.14366e-09	0.0023	0.0088
64	668.48	-1.6994e-09	7.27187e-10	0.0004	0	1.57838e-08	0.0035	-1.68806e-09	-7.24404e-10	0.0004	0.0043
65	688.401	-1.96503e-10	2.40645e-09	0.0005	0	1.11166e-08	0.0024	-1.91255e-10	-2.39928e-09	0.0005	0.0034
66	701.172	2.57227e-09	3.47962e-09	0.0009	0	-1.00656e-08	0.0022	2.57623e-09	-3.47737e-09	0.0009	0.004
67	704.863	3.12943e-09	2.09932e-10	0.0007	0	1.33043e-09	0.0003	3.13391e-09	-2.1689e-10	0.0007	0.0017
68	711.272	1.16508e-08	-1.02711e-08	0.0034	0	-1.20635e-08	0.0026	1.16607e-08	1.02997e-08	0.0034	0.0094
69	726.772	-8.86369e-09	-8.27357e-09	0.0027	0	-3.9679e-09	0.0009	-8.85455e-09	8.27027e-09	0.0027	0.0063
70	728.448	2.72554e-09	-6.63607e-09	0.0016	0	-1.76272e-08	0.0039	2.73579e-09	6.6328e-09	0.0016	0.0071
71	730.348	-5.55748e-10	-5.9149e-09	0.0013	0	1.55617e-09	0.0003	-5.48307e-10	5.90952e-09	0.0013	0.0029
72	740.972	2.29535e-09	5.17549e-09	0.0012	0	-1.33242e-08	0.0029	2.28977e-09	-5.17183e-09	0.0012	0.0053
73	746.906	1.78018e-08	-3.20568e-09	0.004	0	1.72103e-08	0.0038	1.7811e-08	3.20227e-09	0.004	0.0118
74	749.712	3.90566e-09	-6.89407e-10	0.0009	0	-6.5821e-09	0.0014	3.77971e-09	5.84804e-10	0.0008	0.0031
75	753.263	2.80987e-09	8.86233e-09	0.002	0	-5.49298e-09	0.0012	2.82056e-09	-8.86493e-09	0.002	0.0052
76	758.568	-1.93542e-12	-2.05027e-08	0.0045	0	1.62603e-09	0.0004	-2.08489e-12	2.05078e-08	0.0045	0.0094
77	773.862	-2.34691e-09	3.79861e-09	0.001	0	-4.97183e-09	0.0011	-2.33851e-09	-3.80483e-09	0.001	0.0031
78	784.967	2.46709e-09	-3.20097e-09	0.0009	0	7.58786e-09	0.0017	2.478e-09	3.19697e-09	0.0009	0.0035
79	791.562	-1.03446e-09	-1.41219e-09	0.0004	0	-4.57129e-09	0.001	-1.02841e-09	1.41164e-09	0.0004	0.0018
80	796.657	1.24817e-08	1.61745e-08	0.0045	0	3.70146e-09	0.0008	1.24917e-08	-1.61706e-08	0.0045	0.0098
81	805.891	-2.74294e-09	-5.21128e-09	0.0013	0	4.97703e-09	0.0011	-2.7393e-09	5.21414e-09	0.0013	0.0037
82	811.477	-2.52413e-09	-2.99741e-09	0.0009	0	2.91178e-09	0.0006	-2.51614e-09	2.9971e-09	0.0009	0.0024
83	827.414	-5.85553e-09	-7.21506e-09	0.002	0	3.81714e-11	0	-5.84262e-09	7.2158e-09	0.002	0.004
84	846.082	-5.09025e-09	-1.46541e-09	0.0012	0	6.4253e-09	0.0014	-5.0845e-09	1.46209e-09	0.0012	0.0038
85	849.577	-2.49321e-09	-2.50686e-09	0.0008	0	-3.77738e-09	0.0008	-2.49001e-09	2.51208e-09	0.0008	0.0024
86	852.351	3.46322e-09	3.53764e-09	0.0011	0	4.62612e-09	0.001	3.46951e-09	-3.54116e-09	0.0011	0.0032
87	876.85	-4.34337e-09	-3.32188e-09	0.0012	0	2.27889e-09	0.0005	-4.33122e-09	3.31923e-09	0.0012	0.0029
88	892.69	1.62468e-09	5.14617e-09	0.0012	0	-8.60916e-10	0.0002	1.61739e-09	-5.15599e-09	0.0012	0.0026
89	896.714	-7.64851e-09	9.40587e-10	0.0017	0	1.01665e-08	0.0022	-7.63825e-09	-9.40015e-10	0.0017	0.0056
90	899.181	-9.35293e-10	-1.3691e-08	0.003	0	2.01219e-09	0.0004	-9.32808e-10	1.36935e-08	0.003	0.0064
91	913.294	-3.96568e-09	-4.96271e-09	0.0014	0	-2.57937e-09	0.0006	-4.08464e-09	4.82559e-09	0.0014	0.0034
92	932.949	-1.7624e-09	-1.87496e-09	0.0006	0	-9.43944e-11	0	-1.76376e-09	1.87363e-09	0.0006	0.0012
93	937.641	2.7108e-09	-5.17187e-10	0.0006	0	-1.01334e-08	0.0022	2.72325e-09	5.16902e-10	0.0006	0.0034
94	939.632	-1.69132e-09	2.36497e-09	0.0006	0	3.95988e-09	0.0009	-1.68275e-09	-2.3727e-09	0.0006	0.0021
95	946.254	1.38383e-09	9.80054e-10	0.0004	0	-2.0831e-09	0.0005	1.37819e-09	-9.84545e-10	0.0004	0.0013
96	953.839	6.00263e-09	3.26126e-09	0.0015	0	-2.35478e-09	0.0005	5.9626e-09	-3.26381e-09	0.0015	0.0035
97	975.274	3.84269e-09	-7.45781e-09	0.0018	0	1.48481e-10	0	3.84731e-09	7.45285e-09	0.0018	0.0036
98	984.69	-3.67282e-09	7.8416e-10	0.0008	0	5.85367e-10	0.0001	-3.6774e-09	-7.75117e-10	0.0008	0.0017
99	998.128	-5.1782e-10	-2.76944e-09	0.0006	0	5.92018e-09	0.0013	-5.1254e-10	2.76702e-09	0.0006	0.0025
100	1000.72	-1.59887e-09	3.74843e-09	0.0009	0	7.83044e-09	0.0017	-1.59269e-09	-3.75232e-09	0.0009	0.0035
101	1011.7	2.25766e-09	-9.03532e-10	0.0005	0	3.13584e-09	0.0007	2.25334e-09	9.07286e-10	0.0005	0.0017
102	1016.52	-4.7977e-09	2.17359e-09	0.0012	0	3.28885e-09	0.0007	-4.79312e-09	-2.18055e-09	0.0012	0.0031
103	1022.12	-2.20131e-09	-5.3531e-11	0.0005	0	-1.10842e-08	0.0024	-2.19343e-09	5.13132e-11	0.0005	0.0034
104	1036.82	4.12206e-09	5.93715e-11	0.0009	0	-4.52099e-09	0.001	4.11784e-09	-6.43403e-11	0.0009	0.0028
105	1040.63	-3.65709e-09	4.68438e-10	0.0008	0	3.32144e-09	0.0007	-3.64861e-09	-4.72876e-10	0.0008	0.0023
106	1043.09	8.42702e-09	7.18175e-09	0.0024	0	1.0682e-08	0.0023	8.4291e-09	-7.18501e-09	0.0024	0.0071
107	1045.87	2.86435e-09	-2.68672e-09	0.0009	0	7.10937e-09	0.0016	2.87114e-09	2.68092e-09	0.0009	0.0034
108	1047.35	2.13806e-09	6.25411e-09	0.0015	0	1.10774e-10	0	1.96971e-09	-6.38359e-09	0.0015	0.003
109	1048.5	1.16507e-08	-1.60616e-09	0.0026	0	-1.07313e-09	0.0002	1.16542e-08	1.60217e-09	0.0026	0.0054
110	1052.43	9.24047e-09	-5.08384e-09	0.0023	0	3.43684e-09	0.0008	9.24712e-09	5.07424e-09	0.0023	0.0054
111	1066.6	-1.78645e-10	1.71182e-09	0.0004	0	8.36295e-11	0	-1.69078e-10	-1.71603e-09	0.0004	0.0008
112	1076.86	2.16311e-10	-2.1285e-09	0.0005	0	2.32322e-10	0.0001	2.14e-10	2.1221e-09	0.0005	0.0011
113	1086.85	1.88434e-09	-6.0197e-09	0.0014	0	-3.11896e-09	0.0007	1.89088e-09	6.01038e-09	0.0014	0.0035
114	1092.17	5.69415e-09	-1.61596e-09	0.0013	0	1.88429e-09	0.0004	5.70565e-09	1.61542e-09	0.0013	0.003
115	1106.77	7.87976e-09	3.59373e-09	0.0019	0	1.48356e-09	0.0003	7.89598e-09	-3.55266e-09	0.0019	0.0041
116	1121.56	-4.27537e-09	4.15292e-09	0.0013	0	-5.66424e-09	0.0012	-4.25685e-09	-4.15281e-09	0.0013	0.0038
117	1136.2	-9.95231e-10	1.38427e-10	0.0002	0	-5.64849e-09	0.0012	-9.87913e-10	-1.42726e-10	0.0002	0.0016
118	1151.51	3.05312e-09	6.53145e-10	0.0007	0	-2.43418e-09	0.0005	3.06038e-09	-6.58496e-10	0.0007	0.0019
119	1158.44	7.48069e-09	-1.2213e-09	0.0017	0	-5.65118e-10	0.0001	7.49494e-09	1.22137e-09	0.0017	0.0035
120	1170.48	-2.46538e-10	-2.01319e-09	0.0004	0	9.72111e-10	0.0002	-2.94693e-10	1.92987e-09	0.0004	0.001
121	1173.37	-4.53147e-09	9.04933e-09	0.0022	0	-3.00079e-09	0.0007	-4.51919e-09	-9.04339e-09	0.0022	0.0051
122	1175.37	-9.83722e-10	2.03157e-09	0.0005	0	6.64755e-10	0.0001	-9.86332e-10	-2.03042e-09	0.0005	0.0011
123	1175.74	-2.22154e-09	6.44748e-09	0.0015	0	1.77494e-09	0.0004	-2.21143e-09	-6.44942e-09	0.0015	0.0034
124	1177.98	-2.52411e-10	1.87931e-09	0.0004	0	2.98569e-10	0.0001	-2.5282e-10	-1.87903e-09	0.0004	0.0009
125	1178.3	-1.15407e-10	2.13434e-10	0.0001	0	5.69628e-10	0.0001	-1.15646e-10	-2.13381e-10	0.0001	0.0003
126	1183.29	-3.95185e-09	-1.63741e-09	0.0009	0	-3.28113e-09	0.0007	-3.94599e-09	1.63026e-09	0.0009	0.0025
127	1186.14	-1.62105e-09	3.04911e-10	0.0004	0	-5.36876e-10	0.0001	-1.61272e-09	-3.07238e-10	0.0004	0.0009
128	1192.25	4.95867e-09	-5.62014e-09	0.0016	0	1.20299e-08	0.0026	4.96729e-09	5.61061e-09	0.0016	0.0058
129	1207.05	2.56493e-09	3.73943e-09	0.001	0	4.39103e-09	0.001	2.56467e-09	-3.74406e-09	0.001	0.003
130	1208.77	7.63282e-10	1.6507e-09	0.0004	0	7.10602e-10	0.0002	7.7298e-10	-1.65332e-09	0.0004	0.001
131	1209.66	3.02362e-10	-2.35151e-09	0.0005	0	-5.19594e-09	0.0011	3.1056e-10	2.35061e-09	0.0005	0.0021
132	1223.7	5.88874e-09	-7.45145e-09	0.0021	0	8.82339e-09	0.0019	5.90101e-09	7.45914e-09	0.0021	0.0061
133	1226.25	-7.63963e-09	-5.29508e-09	0.002	0	-5.02874e-09	0.0011	-7.6312e-09	5.2913e-09	0.002	0.0051
134	1229	4.8164e-09	-1.62259e-09	0.0011	0	-8.69021e-09	0.0019	4.82816e-09	1.61712e-09	0.0011	0.0041
135	1248.69	7.86255e-10	-1.66544e-09	0.0004	0	3.3898e-09	0.0007	6.73219e-10	1.54741e-09	0.0004	0.0015
136	1250.7	-7.10546e-10	9.66127e-09	0.0021	0	-4.87224e-09	0.0011	-6.96411e-10	-9.66695e-09	0.0021	0.0053
137	1259.85	-8.17474e-10	1.10597e-08	0.0024	0	1.0024e-08	0.0022	-8.04259e-10	-1.10679e-08	0.0024	0.007
138	1272.68	1.74934e-09	4.26948e-09	0.001	0	7.35717e-09	0.0016	1.74004e-09	-4.27033e-09	0.001	0.0036
139	1279.31	-3.33455e-09	5.13666e-09	0.0013	0	-3.7017e-09	0.0008	-3.32575e-09	-5.14211e-09	0.0013	0.0034
140	1298.58	3.04206e-09	-5.0161e-09	0.0013	0	2.78818e-09	0.0006	3.04878e-09	5.01607e-09	0.0013	0.0032
141	1304.83	2.30617e-09	-7.28538e-09	0.0017	0	7.13113e-09	0.0016	2.13416e-09	7.23615e-09	0.0017	0.005
142	1307.57	-9.96975e-09	3.69709e-09	0.0023	0	-6.10411e-09	0.0013	-9.96288e-09	-3.706e-09	0.0023	0.0059
143	1335.82	2.29284e-09	8.01576e-10	0.0005	0	5.4553e-10	0.0001	2.30567e-09	-8.03731e-10	0.0005	0.0011
144	1338.62	-4.20148e-09	1.74662e-09	0.001	0	-2.68658e-09	0.0006	-4.18978e-09	-1.74404e-09	0.001	0.0026
145	1342.24	-1.18972e-09	1.05821e-09	0.0003	0	8.13192e-10	0.0002	-1.18962e-09	-1.05733e-09	0.0003	0.0008
146	1347.17	-3.1912e-09	8.19207e-10	0.0007	0	1.7545e-10	0	-3.1796e-09	-8.24545e-10	0.0007	0.0014
147	1371.73	8.55665e-10	-4.44302e-09	0.001	0	1.27395e-09	0.0003	8.59841e-10	4.44892e-09	0.001	0.0023
148	1374.05	3.39894e-09	-2.36744e-09	0.0009	0	-8.94111e-10	0.0002	3.41035e-09	2.35914e-09	0.0009	0.002
149	1381.66	-2.83897e-09	-1.41106e-10	0.0006	0	4.21957e-09	0.0009	-2.83309e-09	1.47315e-10	0.0006	0.0021
150	1385.66	-7.02488e-10	-1.91811e-09	0.0004	0	-9.07684e-09	0.002	-6.9501e-10	1.91441e-09	0.0004	0.0028
151	1388.75	-2.4857e-09	6.10365e-09	0.0014	0	-8.37753e-09	0.0018	-2.49047e-09	-6.0996e-09	0.0014	0.0046
152	1395.13	9.83665e-11	4.69374e-10	0.0001	0	1.72137e-09	0.0004	9.71528e-11	-4.70549e-10	0.0001	0.0006
153	1398.66	-6.70118e-09	4.8228e-09	0.0018	0	-2.68767e-09	0.0006	-6.68763e-09	-4.8248e-09	0.0018	0.0042
154	1400.67	-3.30511e-09	4.28786e-09	0.0012	0	4.23624e-09	0.0009	-3.30128e-09	-4.29844e-09	0.0012	0.0033
155	1403.76	2.98483e-09	-6.47755e-09	0.0016	0	2.58395e-09	0.0006	2.99076e-09	6.46979e-09	0.0016	0.0038
156	1407.16	3.28199e-09	1.30407e-09	0.0008	0	-5.17571e-09	0.0011	3.29721e-09	-1.30511e-09	0.0008	0.0027
157	1408.02	1.53109e-10	1.6905e-09	0.0004	0	-1.32781e-12	0	1.54201e-10	-1.6875e-09	0.0004	0.0008
158	1414.71	2.9679e-09	-7.38762e-09	0.0017	0	-7.41378e-09	0.0016	2.98849e-09	7.39322e-09	0.0018	0.0051
159	1417.81	6.42324e-09	-1.07145e-09	0.0014	0	7.32951e-09	0.0016	6.42675e-09	1.06244e-09	0.0014	0.0044
160	1426.38	-5.38278e-09	9.14938e-09	0.0023	0	-5.93769e-09	0.0013	-5.38562e-09	-9.1624e-09	0.0023	0.0059
161	1432.52	-6.79723e-09	3.40506e-09	0.0017	0	6.40059e-09	0.0014	-6.79483e-09	-3.40993e-09	0.0017	0.0048
162	1442.6	-7.90417e-09	-4.16721e-09	0.002	0	3.46384e-09	0.0008	-7.89188e-09	4.17592e-09	0.002	0.0048
163	1443.94	-4.50121e-09	-2.24977e-10	0.001	0	2.19766e-09	0.0005	-4.4914e-09	2.27299e-10	0.001	0.0025
164	1444.98	4.77054e-09	1.36352e-09	0.0011	0	-1.39591e-10	0	4.77819e-09	-1.36913e-09	0.0011	0.0022
165	1446.84	3.43463e-09	-4.30597e-09	0.0012	0	-1.42622e-10	0	3.43774e-09	4.30981e-09	0.0012	0.0024
166	1449.14	-2.41108e-10	2.91563e-09	0.0006	0	3.04875e-09	0.0007	-2.41993e-10	-2.91226e-09	0.0006	0.0019
167	1449.76	9.15602e-10	-1.13183e-09	0.0003	0	3.18312e-09	0.0007	9.25468e-10	1.13828e-09	0.0003	0.0013
168	1451.67	-4.15207e-09	3.46565e-09	0.0012	0	1.11428e-09	0.0002	-4.14689e-09	-3.46929e-09	0.0012	0.0026
169	1452.1	9.51746e-11	-2.98309e-10	0.0001	0	1.63855e-10	0	9.5047e-11	2.97046e-10	0.0001	0.0002
170	1452.74	-7.61157e-11	-2.68735e-10	0.0001	0	-3.03457e-10	0.0001	-2.6833e-10	1.57343e-10	0.0001	0.0003
171	1453.24	-1.93257e-10	-1.17068e-10	0	0	-8.00303e-10	0.0002	-3.9273e-10	1.65112e-11	0.0001	0.0003
172	1453.99	-1.9569e-09	-2.86816e-09	0.0008	0	3.1363e-09	0.0007	-1.95763e-09	2.87166e-09	0.0008	0.0023
173	1455.88	6.43947e-09	-6.15167e-09	0.002	0	-3.91555e-09	0.0009	6.45147e-09	6.1486e-09	0.002	0.0049
174	1457.08	3.9401e-09	-2.46857e-09	0.001	0	-3.18287e-09	0.0007	3.95628e-09	2.47499e-09	0.001	0.0027
175	1460.67	2.25189e-10	-1.88934e-10	0.0001	0	-2.95324e-10	0.0001	2.27842e-10	1.92093e-10	0.0001	0.0003
176	1461.77	1.55732e-10	-1.24849e-09	0.0003	0	-1.06395e-09	0.0002	1.58991e-10	1.25188e-09	0.0003	0.0008
177	1462.54	-2.81669e-10	-1.51887e-09	0.0003	0	-2.2274e-09	0.0005	-2.84798e-10	1.53892e-09	0.0003	0.0011
178	1463.72	4.95923e-10	1.08205e-09	0.0003	0	1.17979e-09	0.0003	5.0545e-10	-1.08509e-09	0.0003	0.0009
179	1466.6	4.16861e-10	1.26836e-09	0.0003	0	4.55374e-10	0.0001	4.27615e-10	-1.26634e-09	0.0003	0.0007
180	1468.33	5.18512e-10	-3.73459e-10	0.0001	0	7.83249e-10	0.0002	5.26827e-10	3.77992e-10	0.0001	0.0004
181	1472.16	4.21988e-09	-7.11966e-09	0.0018	0	2.35822e-09	0.0005	4.23298e-09	7.11836e-09	0.0018	0.0041
182	1473.19	-1.46154e-09	-8.55334e-10	0.0004	0	2.2762e-09	0.0005	-1.45249e-09	8.48308e-10	0.0004	0.0013
183	1474.44	-8.16962e-10	-1.62322e-09	0.0004	0	-3.24427e-09	0.0007	-8.0711e-10	1.61753e-09	0.0004	0.0015
184	1476.16	-4.09214e-10	2.16559e-09	0.0005	0	-1.80527e-09	0.0004	-4.0178e-10	-2.16252e-09	0.0005	0.0014
185	1478.76	2.47672e-09	8.91339e-09	0.002	0	-3.61836e-09	0.0008	2.48329e-09	-8.92547e-09	0.002	0.0048
186	1482.83	-2.14722e-09	-1.9463e-09	0.0006	0	1.48931e-09	0.0003	-2.13129e-09	1.94465e-09	0.0006	0.0015
187	1485.53	-5.61394e-09	5.51533e-10	0.0012	0	9.78989e-09	0.0021	-5.60372e-09	-5.57078e-10	0.0012	0.0045
188	1506.22	4.62797e-09	-1.30699e-11	0.001	0	-4.29091e-09	0.0009	4.64756e-09	1.844e-11	0.001	0.0029
189	1520.62	-8.62575e-09	-9.43312e-10	0.0019	0	-6.26879e-09	0.0014	-8.60934e-09	9.50014e-10	0.0019	0.0052
190	1537.27	-4.73335e-09	4.53333e-10	0.001	0	-6.29176e-09	0.0014	-4.76414e-09	-5.05566e-10	0.0011	0.0035
191	1548.71	-2.00771e-09	-1.03055e-08	0.0023	0	-2.66677e-08	0.0059	-2.02439e-09	1.02924e-08	0.0023	0.0105
192	1563.33	2.45565e-09	1.44439e-08	0.0032	0	-7.24599e-09	0.0016	2.40415e-09	-1.44441e-08	0.0032	0.008
193	1566.06	1.09431e-08	-1.46723e-08	0.004	0	-1.0764e-08	0.0024	1.09524e-08	1.46649e-08	0.004	0.0104
194	1584.66	-1.76258e-09	-7.07351e-09	0.0016	0	-1.37739e-08	0.003	-1.73866e-09	7.07578e-09	0.0016	0.0062
195	1661.81	2.59321e-09	9.0117e-09	0.0021	0	-5.75863e-09	0.0013	2.61305e-09	-9.02025e-09	0.0021	0.0055
196	1698.77	-2.64531e-10	-2.62601e-09	0.0006	0	-1.03807e-08	0.0023	-2.56922e-10	2.61824e-09	0.0006	0.0035
197	1709.3	-2.08627e-10	-5.34318e-09	0.0012	0	-6.50828e-09	0.0014	-1.92983e-10	5.33606e-09	0.0012	0.0038
198	1710.55	-7.67617e-10	1.17863e-08	0.0026	0	2.19427e-08	0.0048	-7.62701e-10	-1.18026e-08	0.0026	0.01
199	1794.28	3.91348e-09	3.25794e-09	0.0011	0	9.2538e-09	0.002	3.90773e-09	-3.25625e-09	0.0011	0.0042
200	1840.54	2.2102e-09	2.5022e-09	0.0007	0	3.59502e-09	0.0008	2.20769e-09	-2.50187e-09	0.0007	0.0022
201	1848.15	1.12879e-09	-1.96346e-09	0.0005	0	3.75745e-10	0.0001	1.13772e-09	1.95478e-09	0.0005	0.0011
202	3034.75	-3.65832e-11	-1.38815e-09	0.0003	0	6.11929e-09	0.0013	-3.63734e-11	1.3892e-09	0.0003	0.0019
203	3049.77	-1.80246e-10	-3.42684e-10	0.0001	0	-4.91506e-10	0.0001	-1.82583e-10	3.43648e-10	0.0001	0.0003
204	3051.95	2.75681e-10	-6.37162e-10	0.0002	0	1.55893e-09	0.0003	2.78084e-10	6.4063e-10	0.0002	0.0007
205	3052.69	2.94774e-10	3.38083e-10	0.0001	0	3.58357e-10	0.0001	3.07561e-10	-3.35373e-10	0.0001	0.0003
206	3059.4	-2.54534e-11	1.14997e-10	0	0	-5.78639e-10	0.0001	-2.69546e-11	-1.20814e-10	0	0.0001
207	3068.36	-6.96485e-10	-7.52349e-10	0.0002	0	-6.26968e-10	0.0001	-6.78261e-10	7.44935e-10	0.0002	0.0005
208	3070.08	-1.18406e-10	3.00666e-10	0.0001	0	-2.68181e-10	0.0001	-1.03119e-10	-2.96422e-10	0.0001	0.0003
209	3070.47	1.78736e-10	-6.4821e-10	0.0001	0	3.7703e-10	0.0001	1.93402e-10	6.36948e-10	0.0001	0.0003
210	3071.33	-1.07176e-10	-3.50482e-10	0.0001	0	8.24298e-10	0.0002	-9.64743e-11	3.37115e-10	0.0001	0.0004
211	3080.54	1.04789e-09	-1.7546e-09	0.0004	0	2.62973e-09	0.0006	1.03499e-09	1.78169e-09	0.0005	0.0015
212	3088.84	2.19491e-10	-9.79262e-11	0.0001	0	5.50019e-10	0.0001	2.37555e-10	9.1683e-11	0.0001	0.0003
213	3093.09	1.51537e-09	1.00094e-09	0.0004	0	-5.11715e-10	0.0001	1.53961e-09	-9.9828e-10	0.0004	0.0009
214	3095.14	-6.58938e-10	2.49061e-10	0.0002	0	-7.63114e-11	0	-6.44162e-10	-2.4134e-10	0.0002	0.0004
215	3115.92	1.02302e-10	4.04875e-10	0.0001	0	-7.23314e-10	0.0002	1.04828e-10	-3.98595e-10	0.0001	0.0004
216	3116.01	-6.28287e-10	-1.07041e-09	0.0003	0	-1.35061e-09	0.0003	-6.17058e-10	1.05994e-09	0.0003	0.0009
217	3122.17	-2.27419e-10	-9.1167e-10	0.0002	0	3.77661e-10	0.0001	-2.06148e-10	9.09333e-10	0.0002	0.0005
218	3139.89	-1.57713e-09	-6.27408e-10	0.0004	0	-6.14755e-10	0.0001	-1.56163e-09	6.223e-10	0.0004	0.0009
219	3140.42	6.60187e-10	2.71952e-09	0.0006	0	-4.1517e-09	0.0009	6.5691e-10	-2.71873e-09	0.0006	0.0021
220	3141.96	-1.28869e-11	-1.90855e-10	0	0	4.10378e-10	0.0001	-1.17972e-12	1.82569e-10	0	0.0001
221	3143.45	5.78175e-11	-1.15208e-09	0.0003	0	2.43255e-09	0.0005	7.31585e-11	1.15143e-09	0.0003	0.0011
222	3144.43	9.05103e-10	-1.1253e-09	0.0003	0	3.59552e-09	0.0008	9.01707e-10	1.12298e-09	0.0003	0.0014
223	3149.21	4.94868e-12	1.02268e-09	0.0002	0	-2.26475e-09	0.0005	1.99998e-11	-1.0237e-09	0.0002	0.0009
224	3159.22	-4.43244e-10	4.96473e-10	0.0001	0	-7.9554e-10	0.0002	-4.23479e-10	-5.01608e-10	0.0001	0.0004
225	3160.19	2.18084e-10	-6.48394e-10	0.0002	0	-2.11645e-11	0	2.32549e-10	6.44128e-10	0.0002	0.0004
226	3162.51	1.89345e-10	-3.02766e-11	0	0	2.85037e-10	0.0001	1.95408e-10	3.59496e-11	0	0.0001
227	3165.39	-6.60345e-11	7.13874e-11	0	0	-3.85127e-11	0	-6.80446e-11	-6.90037e-11	0	0
228	3168.1	3.02394e-11	8.62315e-12	0	0	-3.99881e-10	0.0001	5.13514e-11	-9.1823e-12	0	0.0001
229	3172.43	-2.40212e-10	5.7509e-09	0.0013	0	-9.32014e-09	0.002	-2.27067e-10	-5.75977e-09	0.0013	0.0046
230	3172.98	-1.04213e-09	4.07115e-10	0.0002	0	-7.31288e-10	0.0002	-1.02578e-09	-3.99405e-10	0.0002	0.0006
231	3173.72	1.84229e-09	-5.32885e-09	0.0012	0	6.62713e-09	0.0015	1.85922e-09	5.32864e-09	0.0012	0.0039
232	3180.93	-3.05345e-11	-5.77505e-09	0.0013	0	1.31087e-08	0.0029	-4.81185e-12	5.78968e-09	0.0013	0.0055
233	3185.38	-1.51537e-10	4.9751e-10	0.0001	0	-1.59901e-09	0.0004	-1.27416e-10	-5.023e-10	0.0001	0.0006
234	3192.66	2.9849e-10	-2.5654e-10	0.0001	0	3.30247e-10	0.0001	3.15061e-10	2.52036e-10	0.0001	0.0003
235	3198.94	-5.90123e-10	4.29412e-10	0.0002	0	-7.78374e-10	0.0002	-5.87611e-10	-4.24416e-10	0.0002	0.0006
236	3200.02	1.89593e-10	-1.66232e-10	0.0001	0	6.1409e-10	0.0001	2.04623e-10	1.65093e-10	0.0001	0.0003
237	3221.94	5.44438e-10	2.18933e-10	0.0001	0	1.7456e-09	0.0004	5.40491e-10	-2.1412e-10	0.0001	0.0006
238	3229.37	-3.22604e-09	9.62472e-09	0.0022	0	-2.14184e-08	0.0047	-3.2078e-09	-9.63014e-09	0.0022	0.0091
239	3230.63	-1.0638e-10	-1.31831e-09	0.0003	0	-1.46497e-09	0.0003	-7.98716e-11	1.31488e-09	0.0003	0.0009
240	3238.26	-3.13742e-10	2.591e-09	0.0006	0	-1.27237e-09	0.0003	-2.96702e-10	-2.60653e-09	0.0006	0.0015
241	3283.69	1.44663e-09	-4.99121e-09	0.0011	0	1.40874e-08	0.0031	1.46299e-09	4.98996e-09	0.0011	0.0053
242	3292.93	-1.07343e-08	3.32177e-08	0.0077	0	-9.5397e-08	0.0209	-1.07078e-08	-3.32311e-08	0.0077	0.0363

## Sheet: ΔSOCME_ISC_ZnTMEe6_S1-T3
		1			0			-1
	Frequency (cm-1)	Re	Im	|ΔSOCME| (cm-1)	Re	Im	|ΔSOCME| (cm-1)	Re	Im	|ΔSOCME| (cm-1)	Σ|ΔSOCME| (cm-1)		Conversion Factor to change from a.u. to cm-1	219475
0	101.4	8.20309e-10	-6.6444e-11	0.0002	0	5.59379e-10	0.0001	8.19052e-10	6.28606e-11	0.0002	0.0005
1	103.275	1.4661e-10	9.60054e-10	0.0002	0	1.09333e-09	0.0002	1.38392e-10	-9.47582e-10	0.0002	0.0006
2	108.814	-1.16396e-09	9.12337e-10	0.0003	0	-1.62591e-09	0.0004	-1.15007e-09	-9.25295e-10	0.0003	0.001
3	112.436	3.47322e-10	-1.53595e-09	0.0003	0	3.97757e-10	0.0001	3.39734e-10	1.51349e-09	0.0003	0.0007
4	121.074	-1.44469e-09	1.04864e-09	0.0004	0	-3.55008e-10	0.0001	-1.4569e-09	-1.03616e-09	0.0004	0.0009
5	122.343	-5.96344e-10	8.18586e-11	0.0001	0	4.55053e-10	0.0001	-5.9027e-10	-7.02899e-11	0.0001	0.0003
6	132.728	-4.94081e-09	-7.30725e-10	0.0011	0	-2.16031e-09	0.0005	-4.94208e-09	7.27905e-10	0.0011	0.0027
7	138.125	-8.15696e-10	2.35473e-10	0.0002	0	1.46833e-09	0.0003	-8.13609e-10	-2.36373e-10	0.0002	0.0007
8	139.695	4.42081e-09	-4.06721e-10	0.001	0	-1.45418e-09	0.0003	4.41906e-09	4.10166e-10	0.001	0.0023
9	146.29	-5.10165e-10	-3.30288e-09	0.0007	0	-1.13091e-09	0.0002	-5.05894e-10	3.28258e-09	0.0007	0.0016
10	148.228	8.75457e-10	-4.02554e-09	0.0009	0	-2.05448e-10	0	8.76964e-10	4.02607e-09	0.0009	0.0018
11	154.211	4.06887e-10	-5.0223e-10	0.0001	0	1.70412e-09	0.0004	3.97585e-10	4.8558e-10	0.0001	0.0006
12	164.194	2.19156e-09	2.68187e-09	0.0008	0	4.0848e-09	0.0009	2.18585e-09	-2.69777e-09	0.0008	0.0025
13	167.262	-7.62674e-10	8.65983e-10	0.0003	0	-1.08778e-09	0.0002	-7.59883e-10	-8.58034e-10	0.0003	0.0008
14	171	1.10411e-09	-8.1734e-10	0.0003	0	-7.379e-10	0.0002	1.10532e-09	8.27496e-10	0.0003	0.0008
15	176.145	5.30882e-10	-4.29026e-10	0.0001	0	-2.00384e-09	0.0004	5.29087e-10	4.20565e-10	0.0001	0.0006
16	182.749	-1.19608e-09	-1.98612e-09	0.0005	0	3.19348e-10	0.0001	-1.20463e-09	1.9731e-09	0.0005	0.0011
17	188.351	-5.19403e-10	-6.76497e-10	0.0002	0	-7.71672e-10	0.0002	-5.23291e-10	6.74067e-10	0.0002	0.0006
18	190.976	1.42879e-11	-1.96772e-09	0.0004	0	-1.81549e-09	0.0004	1.14465e-11	1.96258e-09	0.0004	0.0012
19	194.79	-2.81537e-09	2.12354e-09	0.0008	0	6.73163e-11	0	-2.80749e-09	-2.14001e-09	0.0008	0.0016
20	202.917	-4.02498e-10	-5.92831e-09	0.0013	0	-5.05265e-09	0.0011	-4.01055e-10	5.92746e-09	0.0013	0.0037
21	207.909	-1.7652e-09	3.502e-10	0.0004	0	5.98838e-10	0.0001	-1.73245e-09	-2.81994e-10	0.0004	0.0009
22	213.709	8.14589e-10	-5.19171e-09	0.0012	0	-1.91318e-09	0.0004	8.13729e-10	5.18924e-09	0.0012	0.0028
23	224.253	1.12472e-09	-9.82703e-11	0.0002	0	1.26267e-09	0.0003	1.12773e-09	1.04668e-10	0.0002	0.0007
24	234.94	2.20673e-09	-4.03557e-09	0.001	0	-5.44522e-11	0	2.17673e-09	3.96967e-09	0.001	0.002
25	235.547	-3.35811e-09	6.01792e-09	0.0015	0	-7.64445e-10	0.0002	-3.35533e-09	-6.01718e-09	0.0015	0.0032
26	241.157	9.33753e-10	6.75554e-09	0.0015	0	-2.53093e-11	0	9.3571e-10	-6.75578e-09	0.0015	0.003
27	251.554	-5.64485e-11	3.73986e-09	0.0008	0	1.03822e-10	0	-6.01071e-11	-3.74978e-09	0.0008	0.0016
28	252.334	1.53776e-10	1.7052e-10	0.0001	0	2.999e-09	0.0007	1.46738e-10	-1.91991e-10	0.0001	0.0009
29	262.144	8.86415e-10	-1.58032e-09	0.0004	0	-4.24709e-09	0.0009	8.83529e-10	1.59343e-09	0.0004	0.0017
30	266.875	6.14895e-09	1.52886e-09	0.0014	0	1.395e-09	0.0003	6.09255e-09	-1.5471e-09	0.0014	0.0031
31	278.77	-2.33755e-10	-1.15488e-08	0.0025	0	5.95245e-11	0	-2.25935e-10	1.14882e-08	0.0025	0.005
32	280.637	8.28374e-09	9.53189e-09	0.0028	0	-2.40903e-09	0.0005	8.28442e-09	-9.5337e-09	0.0028	0.0061
33	286.886	4.18257e-09	1.1737e-09	0.001	0	6.48983e-09	0.0014	4.19076e-09	-1.16626e-09	0.001	0.0034
34	293.171	-1.04307e-08	2.52119e-09	0.0024	0	-5.90245e-09	0.0013	-1.04294e-08	-2.51688e-09	0.0024	0.0061
35	299.827	2.54399e-09	1.57041e-09	0.0007	0	3.54001e-09	0.0008	2.52794e-09	-1.61334e-09	0.0007	0.0022
36	304.733	7.311e-09	4.40114e-11	0.0016	0	4.28909e-09	0.0009	7.31115e-09	-4.39916e-11	0.0016	0.0041
37	311.131	-4.46836e-09	6.89487e-09	0.0018	0	3.72605e-09	0.0008	-4.46889e-09	-6.89818e-09	0.0018	0.0044
38	318.046	-6.37003e-10	-6.50189e-10	0.0002	0	-3.20988e-09	0.0007	-6.37778e-10	6.56869e-10	0.0002	0.0011
39	329.207	3.4849e-09	-2.48228e-09	0.0009	0	6.43597e-09	0.0014	3.49442e-09	2.48423e-09	0.0009	0.0032
40	333.478	-6.70494e-09	8.91837e-09	0.0024	0	-1.21905e-09	0.0003	-6.65315e-09	-8.90286e-09	0.0024	0.0051
41	349.816	5.34798e-09	2.59561e-09	0.0013	0	2.84018e-09	0.0006	5.34537e-09	-2.60249e-09	0.0013	0.0032
42	354.581	2.49637e-09	3.23862e-09	0.0009	0	-1.94652e-09	0.0004	2.48171e-09	-3.38625e-09	0.0009	0.0022
43	363.216	2.01037e-09	-1.46717e-10	0.0004	0	1.14738e-09	0.0003	2.0095e-09	1.41677e-10	0.0004	0.0011
44	378.5	-8.00131e-09	3.92182e-09	0.002	0	3.06121e-09	0.0007	-8.00662e-09	-3.92729e-09	0.002	0.0047
45	396.044	-1.73611e-09	-8.9312e-10	0.0004	0	-8.00503e-09	0.0018	-1.73895e-09	8.91014e-10	0.0004	0.0026
46	407.433	-4.93833e-09	-9.57877e-09	0.0024	0	8.33638e-09	0.0018	-4.94523e-09	9.57298e-09	0.0024	0.0066
47	417.722	5.48287e-09	3.53868e-09	0.0014	0	-2.82816e-09	0.0006	5.48399e-09	-3.54105e-09	0.0014	0.0034
48	426.835	2.46452e-10	2.19989e-09	0.0005	0	8.71067e-09	0.0019	1.64197e-10	-2.32634e-09	0.0005	0.0029
49	436.254	9.78427e-10	6.56724e-09	0.0015	0	-4.91541e-10	0.0001	9.67535e-10	-6.5838e-09	0.0015	0.0031
50	457.07	5.99231e-09	8.29777e-09	0.0022	0	9.88947e-09	0.0022	5.98907e-09	-8.31562e-09	0.0022	0.0066
51	469.748	6.34876e-09	-7.40972e-09	0.0021	0	-5.51841e-09	0.0012	6.34893e-09	7.42753e-09	0.0021	0.0054
52	482.591	4.16114e-09	1.45122e-10	0.0009	0	-6.14686e-09	0.0013	4.15646e-09	-2.0849e-10	0.0009	0.0031
53	484.25	3.33792e-09	-7.82902e-09	0.0019	0	1.02209e-09	0.0002	3.34976e-09	7.8422e-09	0.0019	0.004
54	508.26	5.41094e-09	-4.94363e-10	0.0012	0	-7.28629e-12	0	5.48998e-09	4.78584e-10	0.0012	0.0024
55	519.851	-3.53314e-09	1.332e-08	0.003	0	-1.17166e-08	0.0026	-3.53522e-09	-1.33435e-08	0.003	0.0086
56	529.971	-1.48611e-09	2.75906e-09	0.0007	0	6.51325e-09	0.0014	-1.54997e-09	-2.8769e-09	0.0007	0.0028
57	550.645	6.27441e-09	-6.32041e-09	0.002	0	-6.38651e-09	0.0014	6.19996e-09	6.19964e-09	0.0019	0.0053
58	581.465	-3.15401e-09	7.75555e-09	0.0018	0	-5.27148e-09	0.0012	-3.15076e-09	-7.76295e-09	0.0018	0.0048
59	586.915	5.80142e-09	1.01049e-09	0.0013	0	-8.73108e-10	0.0002	5.78721e-09	-9.68237e-10	0.0013	0.0028
60	606.177	1.56842e-09	-2.74951e-09	0.0007	0	3.36597e-10	0.0001	1.53529e-09	2.69098e-09	0.0007	0.0015
61	620.594	4.03947e-09	-5.8849e-10	0.0009	0	4.46704e-09	0.001	4.0492e-09	6.05849e-10	0.0009	0.0028
62	626.854	-2.71326e-09	-1.28279e-08	0.0029	0	2.77135e-09	0.0006	-2.71535e-09	1.28053e-08	0.0029	0.0064
63	653.818	-1.30249e-08	-3.1741e-09	0.0029	0	1.94155e-09	0.0004	-1.30045e-08	3.1923e-09	0.0029	0.0062
64	662.325	1.52483e-09	-1.34516e-09	0.0004	0	-1.09266e-08	0.0024	1.53411e-09	1.33638e-09	0.0004	0.0032
65	689.199	-1.09339e-09	5.52486e-09	0.0012	0	4.0877e-10	0.0001	-1.08648e-09	-5.51339e-09	0.0012	0.0025
66	702.609	-1.07894e-08	-8.43487e-09	0.003	0	4.42093e-09	0.001	-1.07949e-08	8.42037e-09	0.003	0.007
67	705.551	9.00065e-09	-5.37452e-09	0.0023	0	5.48208e-09	0.0012	9.0001e-09	5.36887e-09	0.0023	0.0058
68	715.702	-2.29113e-08	2.09304e-08	0.0068	0	1.95701e-09	0.0004	-2.28996e-08	-2.09041e-08	0.0068	0.014
69	718.962	7.82956e-09	-6.4794e-09	0.0022	0	1.47862e-08	0.0032	7.81288e-09	6.4464e-09	0.0022	0.0076
70	726.32	-1.00583e-08	-9.9584e-11	0.0022	0	-7.31027e-09	0.0016	-1.00548e-08	8.54742e-11	0.0022	0.006
71	729.223	-6.7494e-09	5.76034e-09	0.0019	0	-2.98191e-09	0.0007	-6.74493e-09	-5.7678e-09	0.0019	0.0045
72	736.071	-1.21048e-09	2.95104e-09	0.0007	0	-2.64662e-10	0.0001	-1.20782e-09	-2.9498e-09	0.0007	0.0015
73	737.525	2.29704e-08	2.20373e-08	0.007	0	-2.22736e-10	0	2.3116e-08	-2.17291e-08	0.007	0.014
74	742.122	-9.48214e-09	1.95873e-08	0.0048	0	-5.0097e-09	0.0011	-9.48819e-09	-1.9568e-08	0.0048	0.0107
75	759.931	7.07687e-09	-4.00468e-09	0.0018	0	2.03955e-09	0.0004	7.06425e-09	4.005e-09	0.0018	0.004
76	762.058	-2.13539e-08	1.04135e-08	0.0052	0	2.31399e-09	0.0005	-2.13546e-08	-1.04177e-08	0.0052	0.0109
77	774.553	8.49874e-10	-2.48119e-08	0.0054	0	1.05236e-08	0.0023	8.49662e-10	2.48402e-08	0.0055	0.0132
78	776.605	-1.26968e-08	6.70767e-10	0.0028	0	-7.94159e-09	0.0017	-1.26962e-08	-6.63205e-10	0.0028	0.0073
79	791.043	-5.29301e-09	-7.22068e-09	0.002	0	5.75183e-09	0.0013	-5.31352e-09	7.20148e-09	0.002	0.0053
80	794.035	-1.51321e-09	-1.90901e-09	0.0005	0	-1.27747e-09	0.0003	-1.50361e-09	1.95195e-09	0.0005	0.0013
81	800.675	-5.11827e-09	-1.5207e-08	0.0035	0	7.73412e-10	0.0002	-5.11889e-09	1.5202e-08	0.0035	0.0072
82	807.732	-1.30088e-09	-3.96476e-09	0.0009	0	1.2332e-09	0.0003	-1.29722e-09	3.97072e-09	0.0009	0.0021
83	828.557	7.23193e-09	5.46288e-09	0.002	0	7.88123e-10	0.0002	7.09001e-09	-5.6756e-09	0.002	0.0042
84	842.436	-7.32518e-09	3.47846e-09	0.0018	0	3.69072e-09	0.0008	-7.32583e-09	-3.48272e-09	0.0018	0.0044
85	847.035	8.01783e-10	6.37423e-09	0.0014	0	3.30619e-09	0.0007	7.77175e-10	-6.38618e-09	0.0014	0.0035
86	851.109	4.82976e-10	6.83585e-09	0.0015	0	4.98875e-09	0.0011	4.93903e-10	-6.79507e-09	0.0015	0.0041
87	856.064	4.09576e-10	5.99562e-09	0.0013	0	-3.16371e-09	0.0007	4.06173e-10	-5.99307e-09	0.0013	0.0033
88	862.529	-5.60061e-09	-1.75357e-08	0.004	0	2.71341e-09	0.0006	-5.60221e-09	1.75317e-08	0.004	0.0086
89	879.028	-1.2749e-09	-3.14393e-11	0.0003	0	2.65089e-09	0.0006	-1.17281e-09	3.30726e-11	0.0003	0.0012
90	898.326	-4.92438e-09	1.92837e-08	0.0044	0	9.80954e-10	0.0002	-4.91841e-09	-1.92905e-08	0.0044	0.009
91	912.382	-2.31493e-09	2.28844e-09	0.0007	0	-3.1907e-09	0.0007	-2.31406e-09	-2.29646e-09	0.0007	0.0021
92	933.841	6.94539e-09	-1.4657e-08	0.0036	0	1.97595e-09	0.0004	6.93878e-09	1.46973e-08	0.0036	0.0076
93	941.141	-7.98583e-10	4.59176e-09	0.001	0	6.83941e-09	0.0015	-7.7456e-10	-4.56453e-09	0.001	0.0035
94	948.124	6.72696e-11	6.1504e-09	0.0013	0	-1.18741e-08	0.0026	7.62403e-11	-6.06862e-09	0.0013	0.0052
95	951.119	-6.91468e-09	6.11946e-09	0.002	0	-1.11971e-08	0.0025	-6.91037e-09	-6.14135e-09	0.002	0.0065
96	957.575	-5.57507e-10	-1.47419e-09	0.0003	0	4.89933e-10	0.0001	-5.63787e-10	1.46191e-09	0.0003	0.0007
97	978.066	-1.59765e-09	1.92926e-09	0.0005	0	3.15961e-09	0.0007	-1.60296e-09	-1.93912e-09	0.0006	0.0018
98	982.316	3.73237e-09	3.22817e-09	0.0011	0	-7.39281e-10	0.0002	3.72962e-09	-3.23799e-09	0.0011	0.0024
99	989.696	-6.23972e-10	-1.98058e-09	0.0005	0	5.55151e-09	0.0012	-6.07759e-10	2.01755e-09	0.0005	0.0022
100	998.759	3.25331e-09	-1.22936e-09	0.0008	0	-4.27083e-09	0.0009	3.26002e-09	1.23043e-09	0.0008	0.0025
101	1005.28	1.14115e-08	-3.41036e-08	0.0079	0	2.23905e-08	0.0049	1.14175e-08	3.41386e-08	0.0079	0.0207
102	1009.85	7.85971e-09	-1.45129e-08	0.0036	0	-3.55986e-09	0.0008	7.86159e-09	1.45132e-08	0.0036	0.008
103	1021.35	-9.13701e-10	1.30513e-08	0.0029	0	1.3559e-09	0.0003	-8.94325e-10	-1.30598e-08	0.0029	0.0061
104	1028.62	1.45347e-09	-8.07677e-09	0.0018	0	9.50007e-09	0.0021	1.44847e-09	8.08585e-09	0.0018	0.0057
105	1034.45	-6.27922e-11	6.55448e-10	0.0001	0	3.81295e-09	0.0008	-4.51129e-11	-6.51901e-10	0.0001	0.001
106	1041.15	2.533e-09	-3.13511e-09	0.0009	0	6.83793e-09	0.0015	2.56827e-09	3.18622e-09	0.0009	0.0033
107	1043.38	7.9161e-10	1.07776e-09	0.0003	0	3.34267e-09	0.0007	7.91985e-10	-1.08827e-09	0.0003	0.0013
108	1045.95	-1.53003e-09	1.68467e-09	0.0005	0	1.5673e-09	0.0003	-1.53491e-09	-1.69316e-09	0.0005	0.0013
109	1046.22	-5.3798e-09	-1.49602e-09	0.0012	0	-3.63488e-10	0.0001	-5.34317e-09	1.52864e-09	0.0012	0.0025
110	1054.88	-1.00199e-08	5.39245e-09	0.0025	0	9.88624e-10	0.0002	-1.00142e-08	-5.35336e-09	0.0025	0.0052
111	1055.12	-1.16998e-08	2.53471e-08	0.0061	0	-1.21675e-08	0.0027	-1.17045e-08	-2.53697e-08	0.0061	0.0149
112	1066.51	1.25183e-09	5.92479e-09	0.0013	0	-1.4933e-09	0.0003	1.30882e-09	-5.74675e-09	0.0013	0.0029
113	1077.99	-1.37581e-09	-5.6069e-09	0.0013	0	1.09552e-10	0	-1.37325e-09	5.61652e-09	0.0013	0.0026
114	1089.87	-4.52512e-10	3.48245e-09	0.0008	0	-2.21769e-09	0.0005	-4.43177e-10	-3.45389e-09	0.0008	0.0021
115	1094.29	1.13833e-08	-8.73418e-09	0.0031	0	1.54548e-09	0.0003	1.13826e-08	8.74073e-09	0.0031	0.0065
116	1110.29	-5.55625e-09	1.56441e-08	0.0036	0	-1.34981e-08	0.003	-5.4963e-09	-1.55878e-08	0.0036	0.0102
117	1127.07	-4.79862e-10	4.17276e-09	0.0009	0	-5.70172e-09	0.0013	-4.33435e-10	-4.07289e-09	0.0009	0.0031
118	1142.46	5.60841e-09	-7.59142e-09	0.0021	0	-2.98673e-09	0.0007	5.60889e-09	7.59444e-09	0.0021	0.0049
119	1150.16	-2.79052e-10	-1.62643e-09	0.0004	0	-3.02588e-09	0.0007	-2.80527e-10	1.62711e-09	0.0004	0.0015
120	1165.18	6.04065e-09	-1.85124e-08	0.0043	0	-4.99008e-09	0.0011	6.03124e-09	1.83377e-08	0.0042	0.0096
121	1166.54	3.08178e-09	-7.26753e-09	0.0017	0	-4.94104e-10	0.0001	3.09963e-09	7.30789e-09	0.0017	0.0035
122	1172.83	-1.43192e-09	8.11619e-09	0.0018	0	1.71788e-09	0.0004	-1.42648e-09	-8.11269e-09	0.0018	0.004
123	1175.78	-3.97643e-11	-5.02301e-10	0.0001	0	-1.87093e-10	0	-4.36639e-11	4.90355e-10	0.0001	0.0002
124	1177.06	2.19354e-10	3.92462e-09	0.0009	0	1.43493e-09	0.0003	2.30971e-10	-3.88012e-09	0.0009	0.0021
125	1178.31	2.90393e-10	1.43187e-09	0.0003	0	2.29625e-09	0.0005	2.99381e-10	-1.40866e-09	0.0003	0.0011
126	1179.82	3.16773e-09	-2.22004e-09	0.0008	0	6.8473e-09	0.0015	3.21796e-09	2.35927e-09	0.0009	0.0032
127	1182.54	4.92427e-09	2.62144e-09	0.0012	0	4.67463e-09	0.001	4.91874e-09	-2.55949e-09	0.0012	0.0034
128	1187.47	-5.07731e-09	7.40697e-09	0.002	0	-1.71025e-08	0.0038	-4.86882e-09	-7.32051e-09	0.0019	0.0077
129	1191.68	-8.30826e-10	8.49805e-09	0.0019	0	-8.42015e-09	0.0018	-8.09889e-10	-8.4909e-09	0.0019	0.0056
130	1207.51	3.74972e-09	-4.44043e-09	0.0013	0	3.1725e-09	0.0007	3.7452e-09	4.41375e-09	0.0013	0.0033
131	1210.33	8.50577e-11	-3.22331e-09	0.0007	0	-2.50615e-09	0.0006	4.65899e-11	3.13763e-09	0.0007	0.002
132	1210.99	4.24861e-10	3.61652e-09	0.0008	0	1.14298e-09	0.0003	4.57947e-10	-3.18826e-09	0.0007	0.0018
133	1216.66	1.3751e-10	1.21623e-08	0.0027	0	-7.81622e-09	0.0017	1.39315e-10	-1.21862e-08	0.0027	0.0071
134	1224.3	-1.05824e-08	1.9308e-09	0.0024	0	-5.35011e-09	0.0012	-1.05631e-08	-1.8653e-09	0.0024	0.006
135	1229.94	-3.76786e-09	1.18123e-08	0.0027	0	1.50108e-09	0.0003	-3.7669e-09	-1.18172e-08	0.0027	0.0057
136	1247.54	1.43427e-10	-1.53125e-08	0.0034	0	4.67728e-09	0.001	1.43096e-10	1.53154e-08	0.0034	0.0078
137	1263.38	3.41528e-09	-1.30125e-08	0.003	0	5.37265e-09	0.0012	3.34814e-09	1.26177e-08	0.0029	0.0071
138	1271.97	5.63902e-09	-2.80587e-08	0.0063	0	1.53369e-08	0.0034	5.44202e-09	2.67338e-08	0.006	0.0157
139	1276.21	1.61036e-09	-7.91577e-09	0.0018	0	-1.83222e-09	0.0004	1.63097e-09	7.88882e-09	0.0018	0.004
140	1293.25	5.74874e-09	-1.40067e-08	0.0033	0	9.68429e-09	0.0021	5.7495e-09	1.40191e-08	0.0033	0.0087
141	1298.75	-4.01335e-09	4.02927e-09	0.0012	0	-6.99706e-09	0.0015	-4.0128e-09	-3.99779e-09	0.0012	0.0039
142	1307.16	-8.1712e-10	1.45561e-08	0.0032	0	-1.00006e-08	0.0022	-8.27882e-10	-1.45733e-08	0.0032	0.0086
143	1319.08	-6.06048e-09	7.75969e-09	0.0022	0	1.29195e-09	0.0003	-6.12806e-09	-7.79357e-09	0.0022	0.0047
144	1325.58	3.14277e-09	3.17708e-09	0.001	0	-4.61754e-09	0.001	3.14387e-09	-3.18318e-09	0.001	0.003
145	1334.5	-5.26531e-09	-1.07142e-08	0.0026	0	6.50676e-09	0.0014	-5.25905e-09	1.07288e-08	0.0026	0.0066
146	1342.71	-6.17465e-10	-3.0863e-09	0.0007	0	1.69622e-09	0.0004	-6.47042e-10	3.00437e-09	0.0007	0.0018
147	1346.01	-3.56491e-09	1.27572e-08	0.0029	0	-5.00132e-09	0.0011	-3.57275e-09	-1.279e-08	0.0029	0.0069
148	1362.29	1.77619e-09	-2.63455e-09	0.0007	0	6.77352e-09	0.0015	1.77195e-09	2.62315e-09	0.0007	0.0029
149	1367.7	-2.61612e-09	1.31138e-08	0.0029	0	-9.58168e-09	0.0021	-2.5545e-09	-1.29113e-08	0.0029	0.0079
150	1384.73	2.89623e-10	-8.97069e-09	0.002	0	5.81545e-09	0.0013	2.74066e-10	8.93942e-09	0.002	0.0053
151	1387.72	1.82446e-09	-9.34599e-09	0.0021	0	1.1856e-09	0.0003	1.82499e-09	9.18508e-09	0.0021	0.0045
152	1391.09	2.36719e-09	-3.78398e-09	0.001	0	1.27872e-08	0.0028	2.36841e-09	3.75433e-09	0.001	0.0048
153	1393.2	9.27638e-10	-3.79778e-09	0.0009	0	2.6173e-09	0.0006	8.91067e-10	3.82593e-09	0.0009	0.0024
154	1394.32	-1.35768e-09	3.45691e-11	0.0003	0	8.81145e-10	0.0002	-1.36723e-09	-4.0821e-11	0.0003	0.0008
155	1396.96	-6.57639e-09	1.36256e-08	0.0033	0	-5.33725e-09	0.0012	-6.52305e-09	-1.34291e-08	0.0033	0.0078
156	1405.05	2.476e-12	7.58505e-09	0.0017	0	-2.62163e-09	0.0006	2.46889e-12	-7.53881e-09	0.0017	0.004
157	1407.11	-1.29577e-09	-1.79181e-09	0.0005	0	2.81189e-09	0.0006	-1.29904e-09	1.78888e-09	0.0005	0.0016
158	1410.65	-1.39343e-09	-2.54457e-09	0.0006	0	1.03105e-10	0	-1.40191e-09	2.49202e-09	0.0006	0.0012
159	1418.31	8.36827e-10	9.62683e-09	0.0021	0	-5.02066e-09	0.0011	8.70252e-10	-9.5032e-09	0.0021	0.0053
160	1426.17	8.66634e-11	-1.28521e-08	0.0028	0	6.42103e-09	0.0014	8.1076e-11	1.28351e-08	0.0028	0.007
161	1437.46	2.53042e-09	1.80401e-09	0.0007	0	2.10619e-09	0.0005	2.48398e-09	-1.76862e-09	0.0007	0.0019
162	1442.46	5.57236e-09	-5.95812e-09	0.0018	0	9.66643e-09	0.0021	5.51804e-09	5.6708e-09	0.0017	0.0056
163	1444.44	-3.32401e-09	4.41755e-09	0.0012	0	-3.57513e-09	0.0008	-3.32056e-09	-4.41862e-09	0.0012	0.0032
164	1446.19	-3.24321e-09	4.45221e-09	0.0012	0	-3.91652e-09	0.0009	-3.18995e-09	-4.20717e-09	0.0012	0.0033
165	1448.86	-1.752e-09	4.97813e-09	0.0012	0	-1.96947e-09	0.0004	-1.741e-09	-4.92532e-09	0.0011	0.0027
166	1450.06	3.8122e-10	2.00826e-09	0.0004	0	-3.31053e-09	0.0007	4.09909e-10	-1.88844e-09	0.0004	0.0015
167	1450.61	4.18554e-09	-6.76775e-10	0.0009	0	6.55873e-10	0.0001	4.18495e-09	6.82967e-10	0.0009	0.0019
168	1452.82	1.37588e-10	2.64417e-10	0.0001	0	-5.4165e-10	0.0001	1.41031e-10	-2.48565e-10	0.0001	0.0003
169	1453.52	1.17343e-10	-8.84752e-10	0.0002	0	7.1755e-10	0.0002	1.02327e-10	8.10423e-10	0.0002	0.0006
170	1454.12	-3.90848e-10	-2.02507e-09	0.0005	0	-1.03062e-09	0.0002	-4.04354e-10	2.00091e-09	0.0004	0.0011
171	1454.76	2.60349e-09	-8.1626e-09	0.0019	0	6.84341e-09	0.0015	2.53762e-09	7.83565e-09	0.0018	0.0052
172	1456.81	1.68301e-09	-2.79185e-09	0.0007	0	1.39997e-09	0.0003	1.67594e-09	2.77469e-09	0.0007	0.0017
173	1458.03	8.72428e-10	5.57222e-09	0.0012	0	-3.94722e-09	0.0009	8.88399e-10	-5.35711e-09	0.0012	0.0033
174	1459.28	-3.87982e-10	2.54592e-11	0.0001	0	-4.10007e-09	0.0009	-3.78545e-10	-5.99519e-12	0.0001	0.0011
175	1459.94	6.94564e-10	-5.6015e-09	0.0012	0	3.98099e-09	0.0009	6.46757e-10	5.36847e-09	0.0012	0.0033
176	1461.48	8.4424e-10	-4.82368e-10	0.0002	0	2.54891e-09	0.0006	8.1842e-10	4.05991e-10	0.0002	0.001
177	1461.9	1.77489e-09	-1.04492e-10	0.0004	0	4.93055e-09	0.0011	1.77079e-09	8.54532e-11	0.0004	0.0019
178	1463.39	-1.60232e-09	3.28992e-09	0.0008	0	-3.86896e-09	0.0008	-1.59315e-09	-3.23766e-09	0.0008	0.0024
179	1464.9	-7.77787e-10	2.55848e-09	0.0006	0	-1.64843e-09	0.0004	-7.64926e-10	-2.46512e-09	0.0006	0.0016
180	1464.96	-2.09743e-09	-2.70125e-09	0.0008	0	4.28059e-09	0.0009	-2.09779e-09	2.69226e-09	0.0007	0.0024
181	1468.36	-4.10987e-11	-2.57596e-09	0.0006	0	4.40366e-09	0.001	-7.03077e-11	2.48985e-09	0.0005	0.0021
182	1472.02	1.85924e-09	8.94134e-09	0.002	0	6.39313e-10	0.0001	1.87924e-09	-8.68964e-09	0.002	0.0041
183	1474.98	-1.62105e-09	5.71238e-09	0.0013	0	-3.43808e-09	0.0008	-1.60915e-09	-5.66064e-09	0.0013	0.0034
184	1475.76	-2.12669e-09	-1.22147e-09	0.0005	0	7.16452e-10	0.0002	-2.12865e-09	1.14851e-09	0.0005	0.0012
185	1478.46	-1.63749e-09	9.0361e-09	0.002	0	-2.7465e-09	0.0006	-1.63751e-09	-8.90555e-09	0.002	0.0046
186	1479.47	-4.63951e-11	7.57703e-09	0.0017	0	-2.84125e-09	0.0006	-4.518e-11	-7.56914e-09	0.0017	0.004
187	1491.19	-9.8675e-09	3.3652e-08	0.0077	0	-2.66933e-08	0.0059	-9.85643e-09	-3.35631e-08	0.0077	0.0213
188	1495.23	6.54893e-11	1.32159e-08	0.0029	0	-8.18479e-09	0.0018	6.36986e-11	-1.32153e-08	0.0029	0.0076
189	1504.84	4.14057e-09	-6.31229e-09	0.0017	0	1.68288e-08	0.0037	4.14444e-09	6.30718e-09	0.0017	0.0071
190	1532.65	-7.51094e-09	2.16499e-08	0.005	0	-3.07973e-08	0.0068	-7.45116e-09	-2.13492e-08	0.005	0.0168
191	1541.61	1.96712e-09	-2.87858e-09	0.0008	0	1.93264e-08	0.0042	1.9693e-09	2.85605e-09	0.0008	0.0058
192	1580.25	-7.87185e-09	1.26264e-08	0.0033	0	9.25488e-09	0.002	-7.84564e-09	-1.26156e-08	0.0033	0.0086
193	1595.84	-6.99724e-11	-1.69014e-08	0.0037	0	2.41511e-08	0.0053	-5.88712e-11	1.69303e-08	0.0037	0.0127
194	1646.93	-2.93562e-09	-3.64298e-09	0.001	0	-1.41822e-08	0.0031	-2.92581e-09	3.76834e-09	0.001	0.0051
195	1653.74	2.9317e-09	1.5801e-08	0.0035	0	6.04706e-09	0.0013	2.91981e-09	-1.586e-08	0.0035	0.0083
196	1667.01	1.01436e-08	1.31221e-08	0.0036	0	-2.42466e-08	0.0053	1.01313e-08	-1.32056e-08	0.0037	0.0126
197	1721.95	5.56422e-09	-1.2525e-08	0.003	0	-1.03789e-10	0	5.58085e-09	1.2478e-08	0.003	0.006
198	1817.09	8.07727e-09	-2.59342e-09	0.0019	0	1.4863e-08	0.0033	8.07523e-09	2.57158e-09	0.0019	0.0071
199	1840.62	-5.96169e-10	-8.42008e-10	0.0002	0	-3.35017e-10	0.0001	-5.97355e-10	8.1271e-10	0.0002	0.0005
200	1844.48	-1.48195e-09	-3.19398e-09	0.0008	0	-2.4683e-09	0.0005	-1.48981e-09	3.20108e-09	0.0008	0.0021
201	1911.73	8.00111e-09	-2.88701e-08	0.0066	0	1.29917e-08	0.0029	7.99774e-09	2.89006e-08	0.0066	0.0161
202	2339.69	-3.05256e-08	1.14377e-07	0.026	0	-2.01227e-08	0.0044	-3.06278e-08	-1.14538e-07	0.026	0.0564
203	3033.99	-1.67079e-09	4.86226e-10	0.0004	0	2.73913e-09	0.0006	-1.66612e-09	-6.38628e-10	0.0004	0.0014
204	3042.72	6.00756e-11	-2.38129e-09	0.0005	0	1.00388e-09	0.0002	5.31376e-11	2.35202e-09	0.0005	0.0012
205	3048.12	-1.76904e-10	-9.88808e-10	0.0002	0	6.25846e-10	0.0001	-1.81093e-10	9.33734e-10	0.0002	0.0005
206	3049.9	7.3711e-10	-1.1146e-09	0.0003	0	-3.54456e-11	0	7.36554e-10	1.11126e-09	0.0003	0.0006
207	3058.68	1.41404e-09	6.01782e-11	0.0003	0	2.22726e-10	0	1.39138e-09	-2.51258e-11	0.0003	0.0006
208	3061.67	-1.73128e-10	3.81642e-10	0.0001	0	-4.98883e-10	0.0001	-1.62765e-10	-3.47642e-10	0.0001	0.0003
209	3062.75	-4.09267e-10	2.09671e-09	0.0005	0	-9.98551e-10	0.0002	-4.06447e-10	-2.0269e-09	0.0005	0.0012
210	3070.72	1.72026e-10	-1.42212e-10	0	0	8.487e-11	0	1.7074e-10	1.33725e-10	0	0
211	3075.07	3.81436e-10	3.71114e-10	0.0001	0	8.28905e-10	0.0002	3.73865e-10	-3.85669e-10	0.0001	0.0004
212	3082.87	1.10006e-09	-1.29162e-09	0.0004	0	7.94335e-10	0.0002	1.09974e-09	1.27893e-09	0.0004	0.001
213	3084.07	3.42761e-10	-7.44197e-11	0.0001	0	4.15619e-11	0	3.41983e-10	7.37803e-11	0.0001	0.0002
214	3095.51	5.03242e-12	2.07529e-10	0	0	-1.01022e-09	0.0002	9.50708e-13	-2.02562e-10	0	0.0002
215	3105.29	-4.65159e-11	-8.45066e-10	0.0002	0	-4.63612e-10	0.0001	-4.04059e-11	8.31433e-10	0.0002	0.0005
216	3105.62	4.81295e-10	2.70205e-10	0.0001	0	-7.20047e-10	0.0002	4.8288e-10	-2.63312e-10	0.0001	0.0004
217	3108.79	-1.20553e-09	-1.39434e-09	0.0004	0	5.93259e-10	0.0001	-1.20923e-09	1.38604e-09	0.0004	0.0009
218	3125.62	-4.94832e-10	1.53761e-09	0.0004	0	-8.41694e-10	0.0002	-4.94999e-10	-1.5378e-09	0.0004	0.001
219	3126.49	1.13274e-09	3.2947e-10	0.0003	0	-1.93302e-10	0	1.13107e-09	-3.43038e-10	0.0003	0.0006
220	3135.89	2.11573e-10	-3.98326e-10	0.0001	0	-3.38668e-10	0.0001	2.11134e-10	3.86841e-10	0.0001	0.0003
221	3138.67	-2.31958e-10	-2.24351e-10	0.0001	0	-5.33679e-11	0	-2.3347e-10	2.18752e-10	0.0001	0.0002
222	3142.26	-9.39505e-10	-8.79946e-10	0.0003	0	4.48966e-10	0.0001	-9.44899e-10	8.67481e-10	0.0003	0.0007
223	3146.71	2.76543e-10	1.20185e-10	0.0001	0	4.78426e-10	0.0001	2.73623e-10	-1.15302e-10	0.0001	0.0003
224	3148.97	-9.49089e-11	1.81901e-10	0	0	-4.96981e-10	0.0001	-8.85911e-11	-1.75379e-10	0	0.0001
225	3152.55	-7.06352e-10	4.33628e-10	0.0002	0	-5.78004e-10	0.0001	-7.07306e-10	-4.52157e-10	0.0002	0.0005
226	3157.39	-1.17608e-10	-4.98669e-10	0.0001	0	1.34982e-10	0	-1.27165e-10	4.98228e-10	0.0001	0.0002
227	3161.23	7.66576e-10	6.50913e-10	0.0002	0	-2.17915e-10	0	7.61358e-10	-6.68653e-10	0.0002	0.0004
228	3165.44	8.83367e-11	-1.43255e-11	0	0	3.78103e-10	0.0001	8.89944e-11	1.24861e-11	0	0.0001
229	3166.47	-1.52346e-09	3.38719e-10	0.0003	0	-2.13304e-09	0.0005	-1.52059e-09	-2.16245e-10	0.0003	0.0011
230	3166.52	4.2284e-10	-4.87827e-10	0.0001	0	-1.48656e-09	0.0003	4.24762e-10	5.04868e-10	0.0001	0.0005
231	3168.96	-1.3396e-09	3.57989e-09	0.0008	0	-1.93586e-09	0.0004	-1.3397e-09	-3.56456e-09	0.0008	0.002
232	3170.95	1.29971e-10	9.16925e-11	0	0	2.40698e-10	0.0001	1.3039e-10	-9.38383e-11	0	0.0001
233	3177.8	6.04945e-10	-3.9692e-10	0.0002	0	-1.18915e-09	0.0003	6.1057e-10	4.28564e-10	0.0002	0.0007
234	3186.02	-5.43583e-10	1.54443e-10	0.0001	0	3.00108e-10	0.0001	-5.50965e-10	-1.80703e-10	0.0001	0.0003
235	3194.97	1.63314e-10	-6.46495e-10	0.0001	0	1.34742e-11	0	1.66293e-10	6.40323e-10	0.0001	0.0002
236	3200.29	9.77349e-11	4.77843e-11	0	0	1.36808e-10	0	9.88763e-11	-5.0384e-11	0	0
237	3206.23	1.08555e-10	4.1577e-11	0	0	4.18249e-10	0.0001	1.11997e-10	-3.91099e-11	0	0.0001
238	3215.9	5.76013e-10	1.2779e-10	0.0001	0	-2.88979e-10	0.0001	5.67666e-10	-1.61764e-10	0.0001	0.0003
239	3230.46	1.15057e-10	-3.72836e-10	0.0001	0	1.64159e-09	0.0004	1.21375e-10	4.19274e-10	0.0001	0.0006
240	3234.35	-2.7595e-09	2.50741e-09	0.0008	0	-2.35349e-09	0.0005	-2.76837e-09	-2.5613e-09	0.0008	0.0021
241	3243.3	1.30775e-10	1.24597e-09	0.0003	0	-2.93083e-09	0.0006	1.3702e-10	-1.22311e-09	0.0003	0.0012
242	3269.26	3.50906e-10	-1.00389e-10	0.0001	0	-2.2568e-10	0	3.46579e-10	9.56908e-11	0.0001	0.0002
