# Supplementary material for: Photophysical Properties of Free, Zinc‑, and Pyridine- Chlorin e6 Trimethyl Ester: A Computational Study with Vibrational Effects
Source: ACS Omega. 2026 Mar 24;11(13):20241–53. doi: 10.1021/acsomega.5c10268 (PMC13063191; doi:10.1021/acsomega.5c10268)
Supplement: Supplementary file 3 [file ao5c10268_si_003.zip]

Archive with 29 entries (25 files):
- OPT_GEOMETRIES/
- OPT_GEOMETRIES/PyrTMEe6/
- OPT_GEOMETRIES/PyrTMEe6/optT2.xyz
- OPT_GEOMETRIES/PyrTMEe6/optS4.xyz
- OPT_GEOMETRIES/PyrTMEe6/optT3.xyz
- OPT_GEOMETRIES/PyrTMEe6/optT4.xyz
- OPT_GEOMETRIES/PyrTMEe6/optT1.xyz
- OPT_GEOMETRIES/PyrTMEe6/optS3.xyz
- OPT_GEOMETRIES/PyrTMEe6/optS2.xyz
- OPT_GEOMETRIES/PyrTMEe6/optS1.xyz
- OPT_GEOMETRIES/PyrTMEe6/optS0.xyz
- OPT_GEOMETRIES/TMEe6/
- OPT_GEOMETRIES/TMEe6/optS3.xyz
- OPT_GEOMETRIES/TMEe6/optS2.xyz
- OPT_GEOMETRIES/TMEe6/optS1.xyz
- OPT_GEOMETRIES/TMEe6/optT1.xyz
- OPT_GEOMETRIES/TMEe6/optT2.xyz
- OPT_GEOMETRIES/TMEe6/optT3.xyz
- OPT_GEOMETRIES/TMEe6/optT4.xyz
- OPT_GEOMETRIES/TMEe6/optS0.xyz
- OPT_GEOMETRIES/ZnTMEe6/
- OPT_GEOMETRIES/ZnTMEe6/optT4.xyz
- OPT_GEOMETRIES/ZnTMEe6/optT1.xyz
- OPT_GEOMETRIES/ZnTMEe6/optS3.xyz
- OPT_GEOMETRIES/ZnTMEe6/optS2.xyz
- OPT_GEOMETRIES/ZnTMEe6/optT2.xyz
- OPT_GEOMETRIES/ZnTMEe6/optT3.xyz
- OPT_GEOMETRIES/ZnTMEe6/optS0.xyz
- OPT_GEOMETRIES/ZnTMEe6/optS1.xyz
