# Supplementary material for: Photophysical Properties of Free, Zinc‑, and Pyridine- Chlorin e6 Trimethyl Ester: A Computational Study with Vibrational Effects
Source: ACS Omega. 2026 Mar 24;11(13):20241–53. doi: 10.1021/acsomega.5c10268 (PMC13063191; doi:10.1021/acsomega.5c10268)
Supplement: Supplementary file 3 [file ao5c10268_si_003.zip › OPT_GEOMETRIES/PyrTMEe6/optT2.xyz]

99
Coordinates from ORCA-job opt
  C   -4.26846950684441      0.24778128814293     -0.38606742072884
  C   -3.79880707674990      1.51118067320045     -0.02631667642739
  N   -2.05164501080902      0.07923511978450     -0.05943432894165
  C   1.95637072860757      3.27562102904827     -0.15707230683342
  H   0.80071335664605      5.80328587571394      0.44149479395793
  C   -2.38285303655397      1.39072927370087      0.17144407277115
  H   -3.96831381197398      3.65023138214378     -0.15368313372080
  H   -5.45684536616970      2.77646678395292     -0.55271308432487
  C   -3.15049828665875     -0.65048540029122     -0.38587663119725
  C   1.88079309103947      3.63639447015279     -1.65659972904192
  H   1.02680069971164      3.65642173095341      1.71255498192669
  C   0.05488447952413     -3.50977332318576     -0.19038602600263
  H   -0.26862907532015     -0.86936543051643     -2.28537396045909
  C   -3.12228512210862     -2.04477088302526     -0.60640639557067
  C   7.08337210210620      0.09862526019528      2.24100683082050
  C   4.95693103154375      2.48575882550465      1.09603294274641
  C   -1.98291977383079     -2.82101040677083     -0.49454558155617
  O   1.71672730943553      0.97092256611339     -2.88037259785030
  H   -0.03426924993350     -0.51810233197839     -4.03058833163799
  N   -0.72259517301142     -2.38570696488993     -0.24108750361456
  C   -0.76144983225822     -4.73589834809663     -0.42279974595311
  H   -3.72989242921630     -4.75812633622722     -1.84871845348840
  C   -2.02305825707960     -4.30679760667946     -0.62489328650867
  H   -3.04867391971966     -6.16173451553776     -0.98951398979529
  H   4.34980409684171      2.49318236765426     -0.90752811140385
  C   -3.25967712209937     -5.08744213883822     -0.90873517441093
  H   -4.00823847856402     -4.94759552289076     -0.11273611019233
  H   1.88267846206462     -4.54564522574211      0.03330904072447
  C   -0.23941842730710     -6.13733348658773     -0.38407986738650
  H   0.60588369699429     -6.06343694230544      1.63139363993291
  H   -1.05351280356838     -6.69361894186630      1.56020581771643
  H   0.30802759353537     -7.70946227689149      1.02449467564469
  O   4.29606041370944      2.81299028641822      2.05043367414363
  C   -0.08464625679062     -6.68188803628124      1.03895519709926
  H   -0.91896657948544     -6.79076053066779     -0.95113343116323
  H   0.73157974787198     -6.18412700192129     -0.90180406391840
  C   -5.64460258476917     -0.13608422517684     -0.69531137494259
  H   1.06665988967013     -0.74993933849216      0.00459180647654
  H   -4.06708765912241     -2.53564897624379     -0.82249444470633
  C   -6.05586453397910     -0.91652597309075     -1.69531358486710
  C   4.44357728535812      1.73799395671146     -0.11240671584373
  H   -0.27861559573019      3.35233778829088     -1.97638571132287
  C   -4.57885570057322      2.77554440798954      0.10676833513864
  H   -4.93476203367609      2.92231131970978      1.14031042542168
  H   0.67209448447133      3.59553151422931     -3.43072314118187
  C   -1.49995419293839      2.43092252153069      0.48493956786954
  H   -0.39483311333586      5.04664547572214     -0.63579083765609
  H   -1.12814115201930     -0.35269692515801      0.02081854478682
  C   -0.11341288326509      2.40033517877213      0.47395983791090
  C   0.71453270355754      1.62645163107561     -2.72380005066858
  H   -5.51906082748585     -0.26671598740238      1.85586821913653
  C   1.41474801864107     -3.56360683838399      0.01415038541740
  C   3.13155240160119      1.02576199413591      0.09079802058530
  C   6.80802917027440      3.64265518276076      1.96396094821409
  C   4.22247765902945     -1.29920804247288      0.42914327481186
  O   6.23969678817699      2.81691613832252      0.95098554255358
  C   2.30293207499236     -2.47369809508825      0.16711208649371
  H   7.86344953003378      3.77019944016285      1.70070547919724
  H   6.30248140813395      4.61815426903713      1.99036715310139
  N   0.68710780174865      1.32384281426190      0.25826403950818
  C   1.95611044844557      1.78007103935837      0.07194308087907
  C   -0.61886886288009     -0.26739217792903     -3.13518521841668
  C   0.70583351059241      3.65961161279609      0.65529573376467
  H   5.23218421737157      1.07117789064495     -0.47729515979310
  H   -1.96360841074479      3.39683361612125      0.67199691572569
  H   1.88796768930684      4.73284457772126     -1.73444231307948
  H   -0.73647018346637      5.21922250344911      1.09838991875791
  N   1.99719317862615     -1.14897840716764      0.13628584865943
  C   0.05338344931042      4.99995777305524      0.36602636653226
  C   3.72202755600351     -2.58725147999543      0.35181510593287
  H   5.50999050895251     -3.73407649626013      0.65879315880469
  H   4.01840113217698     -4.49229100812981      1.29142945897839
  H   2.84779588251710      3.75437771084843      0.25819024258854
  C   3.12602807412392     -0.37618126258940      0.25499657939012
  C   0.68339079512955      3.10692593336854     -2.44171315528072
  H   -1.68303283690673     -0.46265832206443     -3.30763420234146
  C   5.63263496964298     -1.03056441464266      0.78454124044537
  H   6.98611930384017      0.79712306978095      3.07808077073481
  C   4.44126319895436     -3.88588066224940      0.47605731006543
  H   4.33550614049674     -4.47320182433482     -0.44953714967679
  H   6.71625873019444      3.16893390060549      2.95039649846801
  H   7.53481203835392     -0.84293175025456      2.58034193023422
  H   7.70479751282791      0.53605950200235      1.44895682095851
  O   -0.51327577782820      1.12284156875248     -2.83788311745621
  O   5.75730382357185     -0.13372373118079      1.76533577881165
  H   2.79853763269395      3.28584761884332     -2.15097567043142
  O   6.57827526415932     -1.61297158012021      0.30874289651586
  H   -5.33743350962268     -1.27224087571341     -2.43363058872782
  H   -7.09752503575171     -1.22572178936111     -1.79646209123085
  C   -7.76828918802033      0.96672664082089     -0.23491894165926
  C   -8.73945677665467      1.42299506726044      0.63313949481461
  C   -8.55115043980496      1.27172148712004      2.00398944605196
  C   -7.38753788319275      0.66315087639633      2.47012722029017
  C   -6.44851771604540      0.22129270441392      1.56235088733847
  N   -6.65226305614429      0.37199862628382      0.23600649242368
  H   -7.83914559154061      1.07611893712835     -1.31666687932233
  H   -9.62970750032780      1.90401733476791      0.22789912904377
  H   -9.30515832679382      1.63022909926401      2.70712426765590
  H   -7.20319011393991      0.52400217849730      3.53532836276005
