# Supplementary material for: Photophysical Properties of Free, Zinc‑, and Pyridine- Chlorin e6 Trimethyl Ester: A Computational Study with Vibrational Effects
Source: ACS Omega. 2026 Mar 24;11(13):20241–53. doi: 10.1021/acsomega.5c10268 (PMC13063191; doi:10.1021/acsomega.5c10268)
Supplement: Supplementary file 3 [file ao5c10268_si_003.zip › OPT_GEOMETRIES/PyrTMEe6/optS4.xyz]

99
Coordinates from ORCA-job opt
  C   -4.29508833257009      0.27715087280707     -0.45008987439860
  C   -3.82813633853950      1.54010962252953     -0.13915532353649
  N   -2.06112178624514      0.12499624862742     -0.16339599214477
  C   1.96992737361119      3.32295535245413     -0.21913255398288
  H   0.78261444233311      5.87553916297298      0.21860030130637
  C   -2.40012183097653      1.43277729959062      0.03252008017648
  H   -4.05540432668959      3.65818622775638     -0.41954251888829
  H   -5.56689305846264      2.74004615693506     -0.54271574769086
  C   -3.17130472389803     -0.63064870522576     -0.44304953692732
  C   1.99434879419925      3.64816363519853     -1.72940246436775
  H   0.93873651418880      3.77888014574510      1.57749184899869
  C   -0.00242920792063     -3.51464945634973     -0.24743267073342
  H   -0.06068133927722     -0.87980805616478     -2.32485774411561
  C   -3.16743925387240     -2.00640219436070     -0.60741162155011
  C   7.00113263153463      0.06024136287378      2.34657252601360
  C   4.87756117091096      2.47680296346625      1.21134940726283
  C   -2.03907032374059     -2.84102755986032     -0.51872204253304
  O   1.90184278789943      0.95709166994872     -2.93707343503209
  H   0.16408084783268     -0.57352044714658     -4.07825463082415
  N   -0.76443668787325     -2.40011554166043     -0.29352645935190
  C   -0.79671968575334     -4.71972105558461     -0.45572919084490
  H   -3.87279618092232     -4.74497789342666     -1.75556975600057
  C   -2.08925433226964     -4.28668404569697     -0.62802459222359
  H   -3.08658144137238     -6.15358668405384     -1.01057023212440
  H   4.36612619184566      2.51158612044397     -0.81954738342536
  C   -3.32499318016118     -5.09138935883900     -0.86465327507396
  H   -4.02395511420785     -5.02344629639418     -0.01461244382220
  H   1.87048550725700     -4.51238691922108     -0.00810964874177
  C   -0.27944693737115     -6.12399513612526     -0.42569422097267
  H   0.57333841162028     -6.07910534980278      1.58670053040721
  H   -1.09251432212196     -6.69115225964860      1.51672377484904
  H   0.25662304300502     -7.71794104464189      0.96809730684016
  O   4.17128456968506      2.78565778398231      2.13839379797209
  C   -0.12569070581641     -6.68610131925332      0.99136664300296
  H   -0.95997064094475     -6.77226298989751     -0.99875823476666
  H   0.69250421302986     -6.17520621746529     -0.94301353171832
  C   -5.68600278213003     -0.12384360253393     -0.67975326356492
  H   1.02982051680227     -0.72460382502481     -0.03429229986028
  H   -4.13167466425233     -2.48099092320245     -0.78926058588156
  C   -6.13874471121569     -0.84290349968034     -1.70705468909041
  C   4.42422810436317      1.74553686340894     -0.03197480862168
  H   -0.13948635722757      3.36075832362730     -2.18339935888353
  C   -4.60989624080328      2.80303459149967     -0.00895117254209
  H   -4.82591865554276      3.03205319914143      1.04791027311905
  H   0.90837121491693      3.55758807028466     -3.57872053289964
  C   -1.53039209618686      2.48802802569892      0.30471864845237
  H   -0.34603810636836      5.07575860741085     -0.89984649763875
  H   -1.13341824775104     -0.28778196833361     -0.07516840804805
  C   -0.13826140799923      2.47522339589963      0.33154278780814
  C   0.89371088207805      1.61078291500447     -2.81499107683390
  H   -5.34796818322101     -0.37721836688883      1.85153987391309
  C   1.39687809909826     -3.53119641280809     -0.03459936407323
  C   3.10105912512742      1.03912336150523      0.10229373477632
  C   6.68474207145572      3.61579799989203      2.18636727595327
  C   4.17697434968311     -1.28906359150172      0.44005863023140
  O   6.16372818706587      2.81197803142392      1.13035405134172
  C   2.25630515370598     -2.46319498343496      0.13202564385476
  H   7.74949724278868      3.75391791073159      1.97061773487529
  H   6.17299835710412      4.58788714276625      2.21495152206557
  N   0.66581966756518      1.39729064192350      0.18673779669806
  C   1.93903568773871      1.82877444101197      0.04029146429545
  C   -0.42065639218916     -0.30414036979359     -3.18837339412886
  C   0.67685203282495      3.73864458434533      0.50306854449277
  H   5.22707530115551      1.08150686893662     -0.36810575933233
  H   -2.00578945255995      3.45706641070214      0.44715584209902
  H   2.00904600766519      4.74249187290133     -1.83442388645587
  H   -0.78919314162009      5.30905564448563      0.80385115098856
  N   1.95439363685951     -1.12321738090847      0.11342159057791
  C   0.04301567702060      5.06676334597311      0.12745006023064
  C   3.68318183734705     -2.57217512827041      0.34060096786439
  H   5.46996686058500     -3.71718061306526      0.66039261582693
  H   3.97224041404861     -4.48020193431824      1.27403864864034
  H   2.83667020170076      3.80708775283438      0.24089926498439
  C   3.08226344832156     -0.35835377224944      0.25459731954819
  C   0.84945028209880      3.09877571384894     -2.57715100455493
  H   -1.48325683433392     -0.51598013036352     -3.35071737907543
  C   5.58160643190928     -1.02587329285040      0.82696244714698
  H   6.88541110882621      0.72964323239354      3.20481926383175
  C   4.40326698527108     -3.86876259099152      0.46619549688708
  H   4.30679787790490     -4.45227520799059     -0.46324588508042
  H   6.55396425341689      3.11687970766020      3.15586270940916
  H   7.45244044210609     -0.88975518047890      2.66166256637664
  H   7.63294031975171      0.52768595787926      1.58029525876019
  O   -0.32899221627213      1.09423265969973     -2.92956970104704
  O   5.68447873782159     -0.16330562710201      1.84030037885195
  H   2.94101284781483      3.28465108494316     -2.15546684720267
  O   6.53728707679972     -1.58738476507013      0.34688900321301
  H   -5.45672236653174     -1.12929594016942     -2.50797856851104
  H   -7.18002625537502     -1.16388358351995     -1.77319751658377
  C   -7.78526218211544      0.90535653607136      0.00169711572732
  C   -8.67824524558322      1.31550257866085      0.96874112917059
  C   -8.37319361935652      1.11831295747599      2.31426021175554
  C   -7.16421294255276      0.50429948184023      2.65180845287889
  C   -6.30310382630859      0.10891964622484      1.65447175132009
  N   -6.61904621031062      0.30640457543812      0.34923856909532
  H   -7.95129053904597      1.05597060176572     -1.06394431356787
  H   -9.60468714278718      1.79967290691925      0.65928093020885
  H   -9.06523710626693      1.44257778349250      3.09286846528920
  H   -6.88607526278216      0.32673117031550      3.69079002988034
