# Supplementary material for: Photophysical Properties of Free, Zinc‑, and Pyridine- Chlorin e6 Trimethyl Ester: A Computational Study with Vibrational Effects
Source: ACS Omega. 2026 Mar 24;11(13):20241–53. doi: 10.1021/acsomega.5c10268 (PMC13063191; doi:10.1021/acsomega.5c10268)
Supplement: Supplementary file 3 [file ao5c10268_si_003.zip › OPT_GEOMETRIES/PyrTMEe6/optT3.xyz]

99
Coordinates from ORCA-job opt
  C   -4.29719819215479      0.28663009005557     -0.40765847151790
  C   -3.82963100492091      1.53970568648293     -0.09316461069596
  N   -2.05391772945396      0.12965382364441     -0.15560522211477
  C   1.97337276474417      3.32582630562493     -0.23686819526354
  H   0.77899074803420      5.87645892756390      0.17833003124956
  C   -2.38938604944331      1.43556129060887      0.05845664342540
  H   -4.06607993017703      3.64729065093263     -0.41552372202423
  H   -5.58898837351562      2.74126409833543     -0.41092768431311
  C   -3.16698894642557     -0.62963666427108     -0.42635197651029
  C   1.99129866870136      3.64388330678202     -1.74771073723205
  H   0.94879837855998      3.79332782304882      1.56289753188812
  C   0.00688745174669     -3.51852886926229     -0.24440953023700
  H   -0.03946256654135     -0.89023169401079     -2.31381418250607
  C   -3.16709023212852     -1.99137173645490     -0.59939586717153
  C   7.02476058786980      0.04007723573257      2.33008533835153
  C   4.87813274459985      2.47717709338646      1.21850986230819
  C   -2.02709861100307     -2.83901372686883     -0.51622983728375
  O   1.90325512984878      0.95056412314758     -2.95411261326621
  H   0.15915365266400     -0.59495756611724     -4.07228889733203
  N   -0.76177696147577     -2.39908088301142     -0.28757690385517
  C   -0.78523176979581     -4.71489667602411     -0.45717832833591
  H   -3.85684892160304     -4.73924995665295     -1.76919078705123
  C   -2.07956478984373     -4.27884499332154     -0.63067594536320
  H   -3.07602054939735     -6.14640347124988     -1.01803420435220
  H   4.37861141224600      2.51953017983937     -0.81582110015407
  C   -3.31487902411952     -5.08402617894197     -0.87427462339011
  H   -4.01953080906584     -5.01612497605095     -0.02924303852257
  H   1.88471862180189     -4.50723073747724     -0.00769126695825
  C   -0.27263157893267     -6.12244528582513     -0.43229997656754
  H   0.57580802434770     -6.08755415935541      1.58059629993783
  H   -1.09129456645612     -6.69458459047604      1.50585729086882
  H   0.25538439057802     -7.72367711773896      0.95704296508334
  O   4.16590560291011      2.78339962489427      2.14202757281338
  C   -0.12363256997136     -6.69069815060911      0.98187183048436
  H   -0.95358209198637     -6.76615771367650     -1.00985622073316
  H   0.69976318003595     -6.17462568372463     -0.94804914016012
  C   -5.68558200463241     -0.11574893360275     -0.65361901689248
  H   1.03276999973795     -0.72401998341572     -0.02336543647214
  H   -4.12998196554867     -2.46770704918844     -0.78039471812267
  C   -6.12449215498216     -0.86227336369872     -1.66642089511458
  C   4.43316277900262      1.75165790108838     -0.02994826477182
  H   -0.14408168347688      3.34511873660830     -2.18973734606065
  C   -4.59813458399368      2.80881777315027      0.05512806174578
  H   -4.73652521694505      3.06724290430223      1.11776272804263
  H   0.89469463608149      3.54610403725111     -3.59146945081026
  C   -1.53079467081401      2.48736095896256      0.32475021377342
  H   -0.35767374308735      5.05971810323724     -0.91857441513803
  H   -1.12524715640176     -0.28270447153878     -0.08438804524057
  C   -0.12859766791540      2.47290940426519      0.33467700597545
  C   0.89349408253838      1.60016410068100     -2.82506860584260
  H   -5.38608329873350     -0.31368656034948      1.87936051490195
  C   1.40661166059055     -3.52867272278425     -0.03156336054998
  C   3.10847961387650      1.04349717068612      0.09772470349360
  C   6.68235370842598      3.59840463697131      2.21910054482119
  C   4.18506943122622     -1.28256843379659      0.42774551891918
  O   6.16674562462579      2.80768483515656      1.15101815526442
  C   2.26081976471271     -2.45581101711114      0.13349742140094
  H   7.74994755988691      3.73227754103698      2.01485954711202
  H   6.17623666359896      4.57331062254469      2.25239726322484
  N   0.66669456104658      1.40003358604654      0.18290414692949
  C   1.94812903380681      1.83289894813575      0.03092165062678
  C   -0.41459627784402     -0.32279627711322     -3.17604054756699
  C   0.68351272044748      3.74225829827815      0.49038483896512
  H   5.23827677391537      1.09008805958427     -0.36482109928724
  H   -2.00479208969517      3.45545271545089      0.47565183047078
  H   2.00464283054486      4.73743786297441     -1.86069075140512
  H   -0.78518081911375      5.31256255175131      0.78601955812325
  N   1.95828105735984     -1.12097439811287      0.11802166274296
  C   0.04131266721979      5.06409312283007      0.10494061903328
  C   3.69257260703695     -2.56222018073568      0.33491340481232
  H   5.48453130779955     -3.70522049566784      0.63881671019391
  H   3.99529296658457     -4.46593837347343      1.27404017877510
  H   2.84050061911655      3.81451080266753      0.21782822614043
  C   3.09047991955987     -0.34856373765456      0.25002664189609
  C   0.84399752409008      3.08827020653592     -2.58908656666379
  H   -1.47797715952403     -0.54247621934655     -3.32202025770704
  C   5.59457320422815     -1.01920125962487      0.80192824529482
  H   6.91501477568303      0.68897817230523      3.20472648701076
  C   4.41552100709588     -3.85829928155391      0.45806013878473
  H   4.30867074406735     -4.44577973732431     -0.46729280840781
  H   6.53944530892432      3.09101954538967      3.18253919203300
  H   7.48757238196937     -0.91319173890940      2.61755486645952
  H   7.64266048181981      0.52997726590227      1.56654364443732
  O   -0.32793080010523      1.07768017961297     -2.92804306260463
  O   5.70348998467919     -0.18245340626656      1.83549130255841
  H   2.93640373102116      3.27827110606349     -2.17576889251860
  O   6.54747657833448     -1.55864109655666      0.29303004601543
  H   -5.43146368048824     -1.16997250680670     -2.44966156769321
  H   -7.16422363728758     -1.18663031179144     -1.73834037783416
  C   -7.80977935895931      0.89588665660186     -0.02511474435200
  C   -8.73202912200247      1.30028347930514      0.91831301910549
  C   -8.44405578831816      1.12618053174730      2.26914346813124
  C   -7.23300663994711      0.54523799940227      2.63977940773629
  C   -6.34589896199141      0.15394871311054      1.65972077648248
  N   -6.64448730957200      0.32947964990275      0.35366562905133
  H   -7.95841967864340      1.02807390879182     -1.09619183032289
  H   -9.66297419892393      1.76008998252045      0.58653286594953
  H   -9.15800984397350      1.44488711333413      3.03086525675311
  H   -6.97112988801164      0.38791294327847      3.68612828469231
