# Supplementary material for: Photophysical Properties of Free, Zinc‑, and Pyridine- Chlorin e6 Trimethyl Ester: A Computational Study with Vibrational Effects
Source: ACS Omega. 2026 Mar 24;11(13):20241–53. doi: 10.1021/acsomega.5c10268 (PMC13063191; doi:10.1021/acsomega.5c10268)
Supplement: Supplementary file 3 [file ao5c10268_si_003.zip › OPT_GEOMETRIES/PyrTMEe6/optT4.xyz]

99
Coordinates from ORCA-job opt
  C   -4.31841686595696      0.27365051939689     -0.39664321221751
  C   -3.84358130162770      1.54373470328767     -0.11018938471471
  N   -2.08185328086703      0.13116550443257     -0.17970791190189
  C   1.97280488521207      3.36374317394815     -0.25304403018493
  H   0.75327710397049      5.92090422873418      0.09073351968782
  C   -2.41916198777480      1.44026866410613      0.01868672840578
  H   -4.08657994844215      3.66505432574259     -0.37817616526248
  H   -5.59072816267827      2.73973531929917     -0.49936260232403
  C   -3.19679738056223     -0.62889304121657     -0.42330722290151
  C   2.04565102875224      3.67218558588911     -1.76235875414557
  H   0.90772282851873      3.86654124947613      1.51374858118811
  C   -0.01595104505151     -3.52920615250430     -0.26940530264309
  H   0.14657950890775     -0.90822910755836     -2.32051643917874
  C   -3.18726757730495     -2.00432430552263     -0.58352841627730
  C   6.98707606112514      0.03706428237577      2.37106724720272
  C   4.83625604695090      2.46356933074414      1.24371957420017
  C   -2.05534518187643     -2.85628840961623     -0.52081935804888
  O   2.04183014729952      0.96989919756388     -2.98842248603670
  H   0.31545820928179     -0.61673685280012     -4.08125256864540
  N   -0.78117719554418     -2.41357373401843     -0.29640216228465
  C   -0.79428927714970     -4.71723734366527     -0.48765364085896
  H   -3.89651384712822     -4.74397094229903     -1.76210748921979
  C   -2.10096229107869     -4.28370579439535     -0.64680009421780
  H   -3.07549162576270     -6.15596408243221     -1.06903344293363
  H   4.35960853062178      2.51982284998194     -0.79875091148791
  C   -3.32932108482950     -5.10253049891863     -0.88855889813553
  H   -4.01805216221151     -5.07523456744053     -0.02816330611446
  H   1.87583594932779     -4.50647365475837     -0.02079371847308
  C   -0.27985544467235     -6.12573315644174     -0.48366870260200
  H   0.55160774423722     -6.13304250654598      1.53582145317095
  H   -1.11567331987132     -6.73456842737503      1.43568801284172
  H   0.23317554118224     -7.75655852444846      0.87877662880350
  O   4.11554274062162      2.74355007516015      2.16783036103948
  C   -0.14386914880942     -6.72320351939961      0.91940527088108
  H   -0.95364492924196     -6.75943350601511     -1.08074102107761
  H   0.69729635364923     -6.16951693549499     -0.99140875452377
  C   -5.71185302952263     -0.12710887023819     -0.60919365407150
  H   1.01551770166596     -0.73430396631458     -0.04187023565843
  H   -4.15477040813851     -2.48024446616192     -0.74672781841536
  C   -6.17838922963142     -0.87751202621324     -1.60686923248781
  C   4.40976456433549      1.74707233221299     -0.01822118132539
  H   -0.06400372894435      3.34250353350286     -2.29109831720327
  C   -4.63203698023289      2.80413305844556      0.03155271687221
  H   -4.84609294691973      3.02643114803154      1.08989313706524
  H   1.03360454838261      3.53364237656152     -3.65189028145846
  C   -1.54026669117181      2.50032525269549      0.25867392172751
  H   -0.33791051007841      5.07135584129250     -1.02811946102966
  H   -1.15253833788035     -0.28223888090827     -0.12075913199212
  C   -0.14799124717727      2.51410817903221      0.28944194610501
  C   1.02051164939492      1.60126748382008     -2.85796418736427
  H   -5.33824452370329     -0.28945486810189      1.91582130616351
  C   1.39684218652542     -3.52725258730487     -0.04954633688413
  C   3.08190309051170      1.04805387615791      0.09439770588429
  C   6.62226715271442      3.59268342984387      2.26517673830132
  C   4.16290497515037     -1.27760534185986      0.43832493006355
  O   6.11911803343085      2.81120942353426      1.18318406160573
  C   2.25304432277930     -2.46027776155519      0.12273516314998
  H   7.68777348314381      3.74539899269211      2.06372315059072
  H   6.10107862312916      4.55889586069912      2.31314024981019
  N   0.66261766095184      1.44224433616845      0.17710182472231
  C   1.93304884884686      1.86585974993045      0.02701292697864
  C   -0.25222514725015     -0.35209624657887     -3.17892761545166
  C   0.66570326440743      3.78822869649801      0.43711825202221
  H   5.21604741004036      1.08317773340183     -0.34433030293557
  H   -2.02408302080703      3.46960547930109      0.38118210173394
  H   2.04710251603315      4.76491443581270     -1.88596431891463
  H   -0.82381307259718      5.35046808087718      0.65638866492412
  N   1.94474176406340     -1.12111645475304      0.09993283828865
  C   0.02781608809823      5.09846797629917      0.00772545501123
  C   3.67400118362701     -2.56303804197170      0.33926659750428
  H   5.46968060864581     -3.69302682814043      0.67508522367811
  H   3.97593687317527     -4.47246926395645      1.27164793917626
  H   2.82260111515535      3.85793437287341      0.22875683303932
  C   3.06916147887745     -0.35229640094116      0.24983906245892
  C   0.94197334776473      3.09157488325149     -2.64542050846147
  H   -1.31259859110518     -0.59460799354619     -3.30915676029322
  C   5.56929872311825     -1.01474724955350      0.82560757120818
  H   6.86954057277034      0.67957940407646      3.24941227829376
  C   4.40655181318428     -3.85483865252480      0.46923797016760
  H   4.32849299601835     -4.43559728723497     -0.46289232054761
  H   6.48609118701954      3.06718489926575      3.21976557360724
  H   7.44647973217857     -0.91853730846648      2.65613080301311
  H   7.61248097594559      0.53154416902379      1.61657254138991
  O   -0.19094568670457      1.05099010784308     -2.93851243361830
  O   5.67004131702641     -0.18117833663426      1.86277449103195
  H   3.01150819077688      3.31991302988445     -2.15435142559771
  O   6.52613873896171     -1.55216563359990      0.32234412319648
  H   -5.50652382870852     -1.18618647414586     -2.40792517621834
  H   -7.21879351677658     -1.20478687918721     -1.64885454901970
  C   -7.82343823229453      0.88096892917718      0.06850274716991
  C   -8.72032634643119      1.29255218814911      1.03308708563134
  C   -8.39252954449263      1.13729259297853      2.37714993538329
  C   -7.16784513682590      0.56787750916423      2.71956920569632
  C   -6.30728367348371      0.16905389995198      1.71899967552422
  N   -6.64476203419176      0.32528488975102      0.42012583258106
  H   -8.00363462102029      0.99890026957203     -0.99932151040038
  H   -9.66295003083095      1.74332948740312      0.72258255361474
  H   -9.08593810603593      1.46189359008359      3.15517845434331
  H   -6.87449313611089      0.42554237336126      3.75970578960995
