# Supplementary material for: Photophysical Properties of Free, Zinc‑, and Pyridine- Chlorin e6 Trimethyl Ester: A Computational Study with Vibrational Effects
Source: ACS Omega. 2026 Mar 24;11(13):20241–53. doi: 10.1021/acsomega.5c10268 (PMC13063191; doi:10.1021/acsomega.5c10268)
Supplement: Supplementary file 3 [file ao5c10268_si_003.zip › OPT_GEOMETRIES/PyrTMEe6/optT1.xyz]

99
Coordinates from ORCA-job opt
  C   -4.30306572837615      0.21311089062898     -0.39990124689662
  C   -3.83247498377558      1.50535077102329     -0.11475059756364
  N   -2.08238080618564      0.09958966978012     -0.12624348561924
  C   1.93955508733108      3.32390117488430     -0.15580023900022
  H   0.76812607275875      5.86913763577147      0.37073713919130
  C   -2.43289698287273      1.40207050774750      0.04798153584305
  H   -4.02053267350765      3.65101103052240     -0.19629487662884
  H   -5.43662198238784      2.77319262654050     -0.78973813676710
  C   -3.18319488680602     -0.67357461633279     -0.39166228371999
  C   1.96652275562051      3.68921766220341     -1.65482365319346
  H   0.92881407911468      3.73025851339066      1.65964798564892
  C   0.04502287351721     -3.55342075950677     -0.22304606580078
  H   0.03147545562828     -0.85187256458472     -2.30542716046409
  C   -3.15141773266915     -2.05810010645989     -0.54478914498733
  C   7.09327953220206      0.04317756335953      2.17128566973520
  C   4.85391095384726      2.45433110347186      1.21433458792437
  C   -1.99694622828487     -2.86280651080488     -0.45716807132138
  O   1.92753051332499      1.02851452211906     -2.91171214059834
  H   0.20511658509650     -0.53219422192454     -4.06124228686016
  N   -0.75390778849903     -2.41891604856669     -0.25871514956286
  C   -0.77177229071543     -4.76787193048147     -0.41403409709137
  H   -3.81369383189234     -4.80601205484117     -1.69937864179705
  C   -2.04708549726944     -4.33735203477010     -0.56310734556622
  H   -3.08108188013356     -6.19862356508800     -0.86773784313220
  H   4.33062085261946      2.55199258334334     -0.81488277188184
  C   -3.29424585168254     -5.12508016254021     -0.78187188038928
  H   -4.00373071314107     -4.98779632752986      0.04988112540647
  H   1.88323481031071     -4.54350109101258     -0.04956545984647
  C   -0.25444702703872     -6.17231667965497     -0.38840598493127
  H   0.62417207744627     -6.11588292440334      1.61240878915793
  H   -1.04225602624944     -6.72998446984625      1.56662829798601
  H   0.30008910366512     -7.75662508997743      1.00368306458564
  O   4.14897742412456      2.69205199244118      2.16350343309369
  C   -0.08222039555539     -6.72532218370210      1.02914600733325
  H   -0.94477154899101     -6.81997417894906     -0.94921952466007
  H   0.70868750761980     -6.22196355927348     -0.92025143592174
  C   -5.68735744700657     -0.18551039674982     -0.63909962610231
  H   1.04237585989811     -0.75220607168593     -0.02273322870427
  H   -4.10308990591387     -2.55856630134671     -0.71276044123412
  C   -6.14219475043098     -0.99732031108079     -1.59484380412882
  C   4.40721406691026      1.76205510757422     -0.05327499072642
  H   -0.15928993362950      3.38369576289757     -2.12845118706336
  C   -4.64095993475070      2.76115969037766     -0.03090436346348
  H   -5.12137058972279      2.87856979775559      0.95484755565134
  H   0.89600737202472      3.61871930522971     -3.51558721274534
  C   -1.52719350381182      2.48211281469375      0.31791920240534
  H   -0.35934685959034      5.10228727959718     -0.77333452677557
  H   -1.14666584341466     -0.29593707241480     -0.04892016951964
  C   -0.17808922343586      2.47732379998504      0.37928059505325
  C   0.90578042727535      1.65956723661077     -2.78060189755800
  H   -5.46045681537185     -0.25424083559348      1.90405072528275
  C   1.39680326620773     -3.56819836804443     -0.05629766288446
  C   3.10000714109454      1.03045799116760      0.07526723513240
  C   6.63355745917138      3.60446033626706      2.22437206395760
  C   4.19914890154813     -1.28477134859637      0.35479835617583
  O   6.12540777913076      2.83897946547719      1.13400054960344
  C   2.29277845415553     -2.46476741255847      0.09544131586111
  H   7.69127100618679      3.78568598372886      2.00591817579473
  H   6.09301781885776      4.55770242892474      2.30690009043000
  N   0.67595879810252      1.37045377085008      0.24019307947230
  C   1.90242718270088      1.81895604067425      0.06453641307351
  C   -0.36546732459921     -0.28266436092948     -3.15641460130310
  C   0.65474764673687      3.72298604732673      0.58891350384618
  H   5.21684763244062      1.12041175623501     -0.41468057575549
  H   -2.01050760409258      3.44863616741124      0.45147893999770
  H   1.96359496105810      4.78595257338855     -1.73005749680817
  H   -0.80643307097463      5.28622054737460      0.93482806782862
  N   1.97653916229821     -1.14385945053975      0.08388850460909
  C   0.02804630107871      5.06398165867551      0.25420763579272
  C   3.69524538197556     -2.58100787463481      0.26038699187572
  H   5.50295876534835     -3.71062862445163      0.52454648562325
  H   4.03918247495025     -4.49955858596795      1.17294866970773
  H   2.81033370730355      3.78969727396196      0.31543935721902
  C   3.10355150533483     -0.36438670485892      0.20692889470302
  C   0.83426558615702      3.14294804477759     -2.52233710304016
  H   -1.42541196435889     -0.52264704135537     -3.29456996359921
  C   5.61431457494898     -1.02847527105999      0.69821352090044
  H   7.01238727729830      0.69306878156193      3.04830981486632
  C   4.43369669941021     -3.87603995636336      0.35670816152613
  H   4.32775963826969     -4.45437811485815     -0.57404075490197
  H   6.52812558563319      3.05351209348413      3.16849832489520
  H   7.56356643478563     -0.91023491575130      2.44550324293701
  H   7.68945595401402      0.53117311322666      1.38910485717420
  O   -0.30530902773355      1.11644263337174     -2.89247481517328
  O   5.75757665019154     -0.17721807596793      1.71787396258839
  H   2.92018324918941      3.35525312285193     -2.08929709785602
  O   6.55298950701998     -1.58594547557903      0.18001768030888
  H   -5.45757785868916     -1.37506025178119     -2.35395758233371
  H   -7.18823835608826     -1.30515990181431     -1.64018432798427
  C   -7.77783992482766      0.95812814754456     -0.12346755257071
  C   -8.70407990377124      1.45377107865831      0.77193571114012
  C   -8.45969075607936      1.33710632275719      2.13728161388409
  C   -7.28687987625626      0.72204421878886      2.57106644042729
  C   -6.39448704914749      0.24026756770838      1.63708242136791
  N   -6.65243272425965      0.35845819077094      0.31679970139190
  H   -7.89300620535874      1.03877439929501     -1.20393162755171
  H   -9.60334819827174      1.93825796331693      0.39152138142443
  H   -9.17721675030662      1.72757024279563      2.86128781567964
  H   -7.05927865500704      0.60945679991207      3.63107143847071
