# Supplementary material for: Photophysical Properties of Free, Zinc‑, and Pyridine- Chlorin e6 Trimethyl Ester: A Computational Study with Vibrational Effects
Source: ACS Omega. 2026 Mar 24;11(13):20241–53. doi: 10.1021/acsomega.5c10268 (PMC13063191; doi:10.1021/acsomega.5c10268)
Supplement: Supplementary file 3 [file ao5c10268_si_003.zip › OPT_GEOMETRIES/PyrTMEe6/optS3.xyz]

99
Coordinates from ORCA-job opt
  C   -4.26882322446537      0.36437490313408     -0.46230472732577
  C   -3.79849226847990      1.62786725339152     -0.17584508431971
  N   -2.03882092783424      0.20031657000749     -0.18695500442186
  C   2.02443126835595      3.33466023903271     -0.27083983901257
  H   0.87187303931826      5.91153118925595      0.11134998908868
  C   -2.36426174336683      1.51446573352788     -0.00745473357954
  H   -4.07973722740831      3.73136715667798     -0.51857166336130
  H   -5.58065713876514      2.77192392962381     -0.48972664182199
  C   -3.15421909936087     -0.53461052234325     -0.45243353877463
  C   2.06384939334393      3.62851372790479     -1.78709247266576
  H   0.98464521662377      3.83722220424719      1.50995924211637
  C   -0.05935747943695     -3.45028200950878     -0.23204061049271
  H   -0.07981517890772     -0.86142130124820     -2.34842276953050
  C   -3.17446592026453     -1.92956454914005     -0.62283469746816
  C   6.95083902640847      0.00546669869681      2.42622192088211
  C   4.88681640424258      2.45616882626164      1.21259910086519
  C   -2.08016684765056     -2.75932307207094     -0.53129408498776
  O   1.90385831746088      0.91156816197484     -2.92224040266800
  H   0.11220291425838     -0.56880846239538     -4.10665594014691
  N   -0.78837390759083     -2.33813213819927     -0.28539847725141
  C   -0.87038086454625     -4.66228799956571     -0.45566660286599
  H   -3.89476741430875     -4.64736521658314     -1.81851945587282
  C   -2.14150508094719     -4.22181851031935     -0.64773511195953
  H   -3.16841631070466     -6.06954027450388     -1.03266998129471
  H   4.41777387982535      2.46606470264401     -0.83145009632747
  C   -3.38534234952255     -5.00082153503231     -0.90886450645784
  H   -4.10121834963789     -4.89648118611612     -0.07832149914700
  H   1.79756402043691     -4.48483077983639      0.03458670931813
  C   -0.35876110192931     -6.06780342676322     -0.41552646942159
  H   0.49247998188774     -6.00160247029114      1.59890064072390
  H   -1.17482873196107     -6.61022643922750      1.53154388123027
  H   0.17295618357292     -7.64399332356221      0.99379428900679
  O   4.15802405124241      2.79802922862986      2.11026480959831
  C   -0.20731046759487     -6.61194914138290      1.00802743672714
  H   -1.04440346064824     -6.71533462806054     -0.98152927786283
  H   0.61065172540460     -6.12413940853527     -0.93562601781465
  C   -5.66890029988871     -0.03366877658538     -0.69681439346727
  H   1.00458724687921     -0.68964374942577     -0.04027292503822
  H   -4.14983399417862     -2.37522670199260     -0.81574739283100
  C   -6.05799693935570     -0.58931827490581     -1.85950260134925
  C   4.44961748088171      1.71360072980874     -0.02980629692862
  H   -0.07451948434734      3.39148108544992     -2.25581917436696
  C   -4.58612512020714      2.88188816138780     -0.03870562634978
  H   -4.72606087087916      3.14074728902905      1.02424568563113
  H   0.99129746832187      3.52665903348857     -3.64226707548717
  C   -1.49198198934174      2.56054870103910      0.25113928296302
  H   -0.26463449599742      5.11028217275071     -0.99760019968082
  H   -1.11425008631161     -0.21835362969403     -0.09968483041956
  C   -0.09698949943186      2.53057843757772      0.28176361050705
  C   0.91390456416942      1.59798066701696     -2.83667236007685
  H   -5.05559159012319      0.09089684966036      1.83457925286978
  C   1.34121925241808     -3.49645101611963     -0.00166152018723
  C   3.10909359080697      1.03627709431711      0.09449820533016
  C   6.69403819293468      3.56207929291365      2.22418635410176
  C   4.13887748399295     -1.30286760925883      0.47375178988170
  O   6.18174342653437      2.75472852603274      1.16542970426544
  C   2.20089327138709     -2.44464920208568      0.16524022700181
  H   7.76973754555972      3.65836692626833      2.04347298302103
  H   6.21612710665609      4.55150201423026      2.21434883745563
  N   0.68437272270280      1.43851441044142      0.15518399062708
  C   1.96552290344940      1.84702390352462      0.01151927389698
  C   -0.44806903793056     -0.28301222024477     -3.20617681458687
  C   0.73312006347563      3.78436764300378      0.43452760611820
  H   5.24569268709881      1.03146780684711     -0.34356967238219
  H   -1.95765942842361      3.53657912205177      0.37624455055136
  H   2.10495446932956      4.71975886578317     -1.91107220830014
  H   -0.71056262233712      5.38029431106195      0.70046724797980
  N   1.92042738155126     -1.09950714508616      0.12868449918251
  C   0.11968353948227      5.11370995664189      0.03126009287802
  C   3.63204542484386     -2.57136045466532      0.39002119932232
  H   5.40154153037957     -3.73296448362751      0.73579624439790
  H   3.88913164570485     -4.46492911758485      1.35294103386728
  H   2.89645958151113      3.80918498354593      0.18732565265785
  C   3.05184688447365     -0.35456052589282      0.26168894906997
  C   0.91071057583830      3.09164041648295     -2.63186837951774
  H   -1.51789568922091     -0.47260174979764     -3.34624862053653
  C   5.54681929897683     -1.04726886657615      0.86984989544697
  H   6.82454858258520      0.66446325109638      3.29079668369701
  C   4.33417927230114     -3.87432202337709      0.53835847225924
  H   4.23303893569144     -4.46615159808246     -0.38433336273988
  H   6.51109642572948      3.08741593654783      3.19729450344639
  H   7.39226278476644     -0.95109644020048      2.73500240366314
  H   7.59286695938394      0.47983216820344      1.67326950514134
  O   -0.32132658895873      1.11491861332388     -2.95798334992180
  O   5.63882310664248     -0.20704932055808      1.89840497375705
  H   3.00419732297948      3.23579433521803     -2.20058668090354
  O   6.49915507693594     -1.59928792748302      0.37692919587623
  H   -5.33361103240375     -0.69938830135277     -2.66549056291998
  H   -7.07645606256745     -0.93580436598998     -2.03522586087067
  C   -7.91152863853279      0.42958543521930      0.12203387455021
  C   -8.79171240256281      0.64475533077298      1.14668764313787
  C   -8.35531087965521      0.67521130041817      2.48354766599745
  C   -6.98615171093757      0.48298400161104      2.71635972547888
  C   -6.11588441547234      0.26690035863131      1.67953334438811
  N   -6.55927021412457      0.23412767031745      0.36495822106346
  H   -8.21167324864982      0.44328688562367     -0.92186284880200
  H   -9.84057905122444      0.80778169903974      0.89524165366325
  H   -9.05140642297303      0.84634765058482      3.30264911867543
  H   -6.58119731738835      0.49195633329821      3.72912529114044
