# Supplementary material for: Photophysical Properties of Free, Zinc‑, and Pyridine- Chlorin e6 Trimethyl Ester: A Computational Study with Vibrational Effects
Source: ACS Omega. 2026 Mar 24;11(13):20241–53. doi: 10.1021/acsomega.5c10268 (PMC13063191; doi:10.1021/acsomega.5c10268)
Supplement: Supplementary file 3 [file ao5c10268_si_003.zip › OPT_GEOMETRIES/PyrTMEe6/optS2.xyz]

99
Coordinates from ORCA-job opt
  C   -4.28201330406652      0.24457396712374     -0.36383587720226
  C   -3.80636555695928      1.53111070810945     -0.04056711757976
  N   -2.05890799162716      0.12050924931792     -0.14137963071482
  C   1.98756496536468      3.30992428191452     -0.26354224023801
  H   0.81562013213994      5.87790489116179      0.14037707303075
  C   -2.40309176568208      1.42496121436381      0.08441426998966
  H   -4.00407467438468      3.67831994286748      0.00070944930811
  H   -5.40442803033331      2.82667675287007     -0.66807325622853
  C   -3.16336755187761     -0.63272817518898     -0.41258718988150
  C   1.99409465100345      3.59066408020813     -1.77972978533580
  H   0.99614083842224      3.81265990671077      1.54301664172345
  C   0.03744336178693     -3.52480477543017     -0.33778162479591
  H   -0.16203420779555     -0.93498909741483     -2.35290595503638
  C   -3.13170891612999     -2.02373312465455     -0.62960689157120
  C   6.80216379233610      0.19879421206530      2.62339160340181
  C   4.91411479968751      2.51829344862064      1.11461111815067
  C   -2.00161631424044     -2.83240214642098     -0.58334387746474
  O   1.84775549512961      0.86244407719184     -2.90962050656058
  H   0.08997877000917     -0.61735322368151     -4.10071923586918
  N   -0.73404941217916     -2.40097353825728     -0.34626941712744
  C   -0.76799133117801     -4.72626654316963     -0.59586958909881
  H   -3.80108550422942     -4.71675265948583     -1.92687769752837
  C   -2.04717494469905     -4.29012128134678     -0.75156344795628
  H   -3.05798071046057     -6.14307358761904     -1.16709840521183
  H   4.37472484166858      2.41749750168189     -0.90392699940805
  C   -3.28486802761711     -5.07845494804143     -1.02373999166542
  H   -4.00243505182721     -4.99848071476824     -0.19152731955789
  H   1.87294120433375     -4.54459281660343     -0.09690018301414
  C   -0.25149208694648     -6.13183714650096     -0.61683174869827
  H   0.57664130458075     -6.15915337249858      1.40517271199157
  H   -1.08686457568095     -6.77124955976354      1.29288106154314
  H   0.27040267754042     -7.77389524231211      0.72175308860597
  O   4.22788244302917      2.91563813123406      2.02201047375455
  C   -0.11395949677086     -6.74462549026446      0.77967239648114
  H   -0.92701646090459     -6.75511300840656     -1.22170007288764
  H   0.72435844360029     -6.16054573268609     -1.12663756257733
  C   -5.67164737111948     -0.14484776047046     -0.58387491646179
  H   1.07112425432343     -0.76645425344620     -0.14693464998395
  H   -4.09027434939641     -2.50672167305256     -0.81713108225512
  C   -6.15808566846324     -0.89908423367386     -1.57102911489376
  C   4.43438710478493      1.70378456815878     -0.06769236059662
  H   -0.14665539461075      3.31703652416317     -2.20748606288732
  C   -4.62059259082488      2.77616868801363      0.10203680527848
  H   -5.11907069294803      2.83169109776498      1.08446516832540
  H   0.88938016666448      3.46801640234578     -3.61698805656546
  C   -1.49305073712715      2.48649533882683      0.33422762059362
  H   -0.32651490169071      5.05048946766419     -0.94392044947918
  H   -1.12395974062794     -0.28312373318016     -0.09010388139649
  C   -0.11841858123236      2.48188533498595      0.34357571242729
  C   0.85369934937381      1.54160774980661     -2.81407642823842
  H   -5.35924809918404     -0.37414290674047      1.93989092778884
  C   1.40372485829916     -3.56037876731528     -0.10809352159896
  C   3.10647115122925      1.02513589551836      0.11609662397408
  C   6.75463096233292      3.71365402834928      1.95207803488869
  C   4.15948021511353     -1.30250489352605      0.58006459789821
  O   6.20543531251303      2.81771408099445      0.98812536746324
  C   2.29007062196550     -2.48959975561676      0.12345669045596
  H   7.81816072555814      3.81057472978246      1.70961336493512
  H   6.25922547027004      4.69254887408745      1.88816777721104
  N   0.69099111521911      1.39214848318309      0.21839454256547
  C   1.95744712527749      1.81900098812260      0.04269606604286
  C   -0.49853655496070     -0.34297118872620     -3.21472113313771
  C   0.71221495245555      3.74606553084657      0.47671875225880
  H   5.22538799063847      1.00405632247260     -0.35603823930708
  H   -1.96515866299073      3.45850611818542      0.47380964890305
  H   2.01837742701643      4.68141784812589     -1.91758360840763
  H   -0.74838558350121      5.32499938443349      0.75854789465861
  N   1.98602660207692     -1.15391189871186      0.07464259952268
  C   0.07602219199523      5.06623674107158      0.07829767648244
  C   3.66471844406256     -2.60759211576306      0.43557830175316
  H   5.41629394403919     -3.74217835079280      0.93689090287879
  H   3.87410795128300     -4.53319701994050      1.36992507744472
  H   2.86003782299342      3.80548899813247      0.17140951467758
  C   3.09040800322611     -0.39233444815244      0.30835078443312
  C   0.83499810979681      3.03414205605200     -2.60397008384431
  H   -1.56367524543937     -0.52926822662804     -3.39134026079066
  C   5.51422699362359     -1.03304870391924      1.09598700269664
  H   6.61940394867442      0.97063857268947      3.37793119090825
  C   4.38061124144591     -3.90424686815691      0.62238616742385
  H   4.40234445176131     -4.47561166962460     -0.31915660593889
  H   6.63021162903640      3.31774338594750      2.96857579307163
  H   7.17682257593090     -0.71740590800195      3.09847194203548
  H   7.53588644596688      0.55073337160319      1.88625527948904
  O   -0.37894015542175      1.05129476235596     -2.94395260085201
  O   5.54274604302824     -0.04730519205559      1.99994186899379
  H   2.93193783856177      3.20845761385742     -2.20978532759258
  O   6.49835962359558     -1.67735454030536      0.81305005197259
  H   -5.49963643978253     -1.22609364686678     -2.37586981070143
  H   -7.20358329946024     -1.21149779466041     -1.59660912207250
  C   -7.74120535193365      0.96454120713310      0.07397892621167
  C   -8.63135723991023      1.41115195649278      1.02992943163349
  C   -8.33792651917457      1.21387379726063      2.37619636916697
  C   -7.15458646890526      0.56840639995304      2.73022509873569
  C   -6.29950825507234      0.13897903502262      1.73769432944343
  N   -6.60393372972481      0.33706525095769      0.43692043081194
  H   -7.89410899562117      1.10779232333445     -0.99515702207806
  H   -9.54077131233807      1.92075017952598      0.71151743134874
  H   -9.02568592418916      1.56486765597506      3.14778918012658
  H   -6.88986160352516      0.39212860520466      3.77284312737822
