# Supplementary material for: Photophysical Properties of Free, Zinc‑, and Pyridine- Chlorin e6 Trimethyl Ester: A Computational Study with Vibrational Effects
Source: ACS Omega. 2026 Mar 24;11(13):20241–53. doi: 10.1021/acsomega.5c10268 (PMC13063191; doi:10.1021/acsomega.5c10268)
Supplement: Supplementary file 3 [file ao5c10268_si_003.zip › OPT_GEOMETRIES/PyrTMEe6/optS1.xyz]

99
Coordinates from ORCA-job opt
  C   -4.28938780232120      0.24521946782870     -0.39817483795932
  C   -3.82211368080026      1.51492901623341     -0.06681934739141
  N   -2.06170334743437      0.10228689759115     -0.13543032621614
  C   1.96468101519159      3.30090028914122     -0.20284308635924
  H   0.78661690615401      5.84277117174636      0.29666358724090
  C   -2.40172663478328      1.41050624045155      0.08833115401669
  H   -4.01507682278147      3.65573040801515     -0.16461442576612
  H   -5.48772390322880      2.77085050551754     -0.59400155006626
  C   -3.16314959180157     -0.64930181271783     -0.42246040301140
  C   1.95104520989374      3.64146097184650     -1.70889065618329
  H   0.97236069229182      3.72658013559828      1.62244499057579
  C   0.02722775999126     -3.51438709402512     -0.25148637912097
  H   -0.08765504815020     -0.88818425518462     -2.32547623006517
  C   -3.14475603211413     -2.03518067113804     -0.62014160318025
  C   7.00082226842156      0.09631659029949      2.34524415665759
  C   4.91404265240102      2.49007877092395      1.16348107264074
  C   -2.00947457869050     -2.83706405992727     -0.53162153380053
  O   1.85099291344019      0.96419768720692     -2.93086223621062
  H   0.11209405454339     -0.56328557798309     -4.07870431385419
  N   -0.74532039034363     -2.39790421827148     -0.29411539177662
  C   -0.77898227567335     -4.73415630243195     -0.47672453702851
  H   -3.78081383955994     -4.77241043486402     -1.85159778984518
  C   -2.05227366149954     -4.30743354661842     -0.65825187669452
  H   -3.07123966349081     -6.16873830906069     -1.00629334620794
  H   4.36502837571835      2.49819228775781     -0.85570263026559
  C   -3.28986319712835     -5.09640861469830     -0.92035087698258
  H   -4.02507591990730     -4.96609006357047     -0.11026226906487
  H   1.87161512736668     -4.52960312430247     -0.02586369133691
  C   -0.25416998677179     -6.13518054960715     -0.44674925991909
  H   0.60246107211161     -6.07064070169549      1.56371097170074
  H   -1.05792242216692     -6.69875770961700      1.49994533300864
  H   0.29945560797253     -7.71422599501609      0.95212174502772
  O   4.22880372194081      2.81688207186425      2.10049398129165
  C   -0.09220990895868     -6.68640385051577      0.97296241675464
  H   -0.93468068717776     -6.78699763426024     -1.01443479565166
  H   0.71471915670762     -6.17826522494248     -0.96876437935993
  C   -5.67378880142631     -0.15201308499716     -0.64431164190545
  H   1.05281474697751     -0.73153087349085     -0.04090711503737
  H   -4.09904933842901     -2.52162564740158     -0.81207470362491
  C   -6.12610063735332     -0.93177711465667     -1.62805293638280
  C   4.43423484657787      1.74231939296059     -0.05871213451191
  H   -0.19130965528161      3.34142484869087     -2.11127315188565
  C   -4.61728842641403      2.76980619432007      0.07659112347135
  H   -4.98983503988568      2.90136357386198      1.10694146423500
  H   0.81707760783745      3.56821218223057     -3.53102150134891
  C   -1.52002675518816      2.46092119614799      0.36684587288505
  H   -0.36806728910572      5.05837888102440     -0.80570539637706
  H   -1.12978951515880     -0.30589324744522     -0.06793531409433
  C   -0.13083381079029      2.44107032079422      0.37500419086614
  C   0.84026497137311      1.61059168638973     -2.79305207630991
  H   -5.43031192573435     -0.30221876253242      1.89585364438462
  C   1.40105111173839     -3.54746167332630     -0.04282660831490
  C   3.11395558280482      1.03586123162954      0.10591141884609
  C   6.74025719699231      3.64978579906864      2.07880148442370
  C   4.18897487543900     -1.29735391766347      0.45474874204260
  O   6.19962402246717      2.82379894981751      1.05106601055565
  C   2.27610732517642     -2.47155840974825      0.13302841727339
  H   7.80056385861857      3.78424970008014      1.83965676744874
  H   6.22864157903790      4.62231023308311      2.09711812961850
  N   0.67259278767040      1.36272590574886      0.19951292493469
  C   1.94918393520812      1.80635687031281      0.04762162698589
  C   -0.46350976380621     -0.30768779466979     -3.17876686006452
  C   0.68632919012544      3.70261132829106      0.55475588806983
  H   5.23081315655115      1.07246063561128     -0.39910070066866
  H   -1.98852195426013      3.42870297958302      0.53482773946908
  H   1.95790035860103      4.73667359881157     -1.80337966297084
  H   -0.77189860704886      5.26937527341682      0.91047967789807
  N   1.97550198360338     -1.13468043440055      0.11092774724627
  C   0.04439157146101      5.03562513521885      0.21217577569359
  C   3.68664567795412     -2.58747549786010      0.34674515011839
  H   5.46933224766501     -3.73189037450868      0.69321933315856
  H   3.96404867529239     -4.50884713423705      1.26536057574209
  H   2.84003564438358      3.78390219646742      0.24111720648017
  C   3.09914600608289     -0.36999708757946      0.26407357414151
  C   0.78932672322264      3.09481449673372     -2.53501117765500
  H   -1.52617407589331     -0.52706017456534     -3.33020180418128
  C   5.58662735537093     -1.03833925292932      0.85584359336877
  H   6.88369930519672      0.80456760744005      3.17162655590542
  C   4.40796833550567     -3.88596104939154      0.47373321536634
  H   4.33799342933214     -4.46020243736105     -0.46379382336587
  H   6.62955427890555      3.17260983426388      3.06168396762976
  H   7.43292431184515     -0.84537540356478      2.70867109593717
  H   7.65246652468358      0.51975376431379      1.56981859335274
  O   -0.38031763254217      1.08853989336621     -2.90697381550835
  O   5.68910224090445     -0.12870993889573      1.82972531463834
  H   2.88934779027765      3.28679339140988     -2.16002489470574
  O   6.54473303856769     -1.63756120040423      0.42507187282194
  H   -5.44145642089177     -1.27689086174420     -2.40287236554560
  H   -7.16981555742960     -1.24676040498305     -1.68136931929231
  C   -7.77301047368677      0.94988879837039     -0.07853866403623
  C   -8.69839090992071      1.40712703066717      0.83772330318317
  C   -8.44343634490849      1.25077004093265      2.19724701321213
  C   -7.26148464830494      0.63476907818329      2.60394108887717
  C   -6.37027958689532      0.19194627775342      1.64975368377550
  N   -6.63755611697566      0.34965640430383      0.33522753490897
  H   -7.89614478418026      1.06326476676215     -1.15515355774609
  H   -9.60538435257995      1.89322934929837      0.47823224091114
  H   -9.16005612885921      1.61067711098017      2.93782752178086
  H   -7.02574587986281      0.49089305844252      3.65840050827852
