# Supplementary material for: Photophysical Properties of Free, Zinc‑, and Pyridine- Chlorin e6 Trimethyl Ester: A Computational Study with Vibrational Effects
Source: ACS Omega. 2026 Mar 24;11(13):20241–53. doi: 10.1021/acsomega.5c10268 (PMC13063191; doi:10.1021/acsomega.5c10268)
Supplement: Supplementary file 3 [file ao5c10268_si_003.zip › OPT_GEOMETRIES/PyrTMEe6/optS0.xyz]

99
Coordinates from ORCA-job opt
  C   -4.28532944350283      0.26342936144358     -0.42057471332380
  C   -3.81828012979738      1.53290260236353     -0.11468295251794
  N   -2.06240255428548      0.12488512547956     -0.14561319880652
  C   1.97237289510502      3.32367957221582     -0.19066947042488
  H   0.78697959446887      5.87913205917904      0.25714900033961
  C   -2.39823199550061      1.42534481959888      0.04887098982574
  H   -4.05447486220499      3.65114212274117     -0.40162292176433
  H   -5.56252461006047      2.73152422861135     -0.51784454055287
  C   -3.16868334359893     -0.63521347219033     -0.42309580151384
  C   2.01203307267322      3.65086574779102     -1.69787270413872
  H   0.93547587816775      3.77379167267356      1.60322804940968
  C   0.00010639449334     -3.51117419030059     -0.23839903335069
  H   -0.08690433289099     -0.85398581703172     -2.31164471419741
  C   -3.15454459845266     -2.01329615449090     -0.59042966882966
  C   7.01103199726281      0.05343563201640      2.31167811762799
  C   4.89127528335322      2.47229101774576      1.19887526646492
  C   -2.03280984710595     -2.83695015139716     -0.50957945440154
  O   1.89986388791681      0.96663240441716     -2.93665623036920
  H   0.15446719050458     -0.54832904982602     -4.06287132653917
  N   -0.76227265910245     -2.39955439780255     -0.28257515548507
  C   -0.79481502087430     -4.71896865361729     -0.45174697785179
  H   -3.86665779770630     -4.74381331654279     -1.74639008212228
  C   -2.08096300951641     -4.28965986638943     -0.62345020031176
  H   -3.07194086543042     -6.15755476068053     -1.01962857352187
  H   4.35707614480427      2.49972561207831     -0.82387579815734
  C   -3.31454058924207     -5.09822223505419     -0.86218144917495
  H   -4.00675724514607     -5.04096435698485     -0.00683530854213
  H   1.86170717738156     -4.51186908487236     -0.00341816290341
  C   -0.27854849390299     -6.12524132248273     -0.42567140003346
  H   0.54438743010154     -6.09243972581722      1.59777189697161
  H   -1.12135190385803     -6.70122325284911      1.50079863680304
  H   0.23291550154800     -7.72738765065350      0.96617538313017
  O   4.20664681949634      2.77154610379971      2.14500174152867
  C   -0.14710172996074     -6.69497619300028      0.98931541769791
  H   -0.95178217698852     -6.76714472933807     -1.01370752377436
  H   0.69918845087826     -6.17265300103450     -0.93057622935679
  C   -5.67473579535864     -0.13553450854516     -0.67050611366356
  H   1.02508196047696     -0.72348762987170     -0.01790540533110
  H   -4.11678714583489     -2.49219293566779     -0.77202329119708
  C   -6.11420345565860     -0.87055956489974     -1.69097432320190
  C   4.41921521813599      1.73721042887208     -0.03379714299426
  H   -0.11919321924740      3.38829429129455     -2.17638591711181
  C   -4.60461479760694      2.79618554885317      0.01454034731372
  H   -4.82065966792044      3.03024032283893      1.06996695922229
  H   0.94728528304110      3.57785144275873     -3.56090262271129
  C   -1.52012464080777      2.48718157295882      0.31811984010898
  H   -0.33046638185517      5.08355821836577     -0.87548469502778
  H   -1.13108311089997     -0.28237098109093     -0.07080632715358
  C   -0.14290743961375      2.47648769334399      0.34626690578957
  C   0.89914599504760      1.62939887626384     -2.80529944659255
  H   -5.35195777043496     -0.29051374715027      1.86434411356638
  C   1.38814359286933     -3.53021705344194     -0.02473063622071
  C   3.09305597219345      1.03429646410056      0.11253490278005
  C   6.71124516775535      3.63094357228455      2.12940923107864
  C   4.16595348348754     -1.29598734047206      0.43518925906410
  O   6.17219231303942      2.82402809111692      1.08588255177767
  C   2.24796142811121     -2.46718566586579      0.14659038317922
  H   7.76697065840648      3.78704407703691      1.88323794046649
  H   6.18612222008572      4.59509227360059      2.17831633821256
  N   0.66744858312574      1.39504044474013      0.20407822059401
  C   1.93561750042729      1.82306155636999      0.06259727619446
  C   -0.43397080537310     -0.27320944944760     -3.17717120402268
  C   0.67986273564591      3.73851547241684      0.52829626632026
  H   5.21812176358892      1.07196975799541     -0.37627661258846
  H   -1.99943481549525      3.45499677726253      0.45690601903659
  H   2.03763915980899      4.74526575025719     -1.80178847566884
  H   -0.78864651317426      5.30655630653090      0.82519343237751
  N   1.94912177410683     -1.12445675273992      0.12633173155389
  C   0.05008624131388      5.06910475224933      0.15502744478302
  C   3.66862121037211     -2.57767592558179      0.34508107494074
  H   5.46248360102071     -3.71366230195309      0.67124078667810
  H   3.96771825692641     -4.48823481242885      1.27339078525561
  H   2.83711539005726      3.80220521013929      0.27859192724458
  C   3.06979207475971     -0.36371182594077      0.25570875121533
  C   0.87000570710060      3.11689279779620     -2.56167972870987
  H   -1.49742491149544     -0.47368760744741     -3.34833422093822
  C   5.57527214327134     -1.03314561023492      0.80787838040904
  H   6.90431811876505      0.72423054333259      3.17003420708867
  C   4.39810182500238     -3.87238573865237      0.47004463302549
  H   4.31365331200703     -4.45032206923899     -0.46288892480436
  H   6.61773062970756      3.12622683122480      3.10034403093490
  H   7.47161401285964     -0.89373620384222      2.62207598638944
  H   7.62944525506975      0.52216290386162      1.53520981739836
  O   -0.32935091061157      1.12334202126366     -2.91561672923859
  O   5.68831865686998     -0.17660442698211      1.82489381006414
  H   2.95834395971169      3.28178093094354     -2.12011268392304
  O   6.52636571592114     -1.58882554613776      0.31262013420913
  H   -5.42026753855950     -1.16910414820721     -2.47689707244848
  H   -7.15389480014702     -1.19413181323844     -1.76750354196303
  C   -7.80643467000559      0.85780709978315     -0.03758113108213
  C   -8.72442589728247      1.26816132508253      0.90725515039703
  C   -8.42214806861719      1.12167444232752      2.25824744123796
  C   -7.20135656707919      0.56059505967211      2.62682722753374
  C   -6.31949159478020      0.16100450272797      1.64534084044113
  N   -6.63160640639382      0.30969144278237      0.33912271770308
  H   -7.96638995613532      0.97246115801026     -1.10894064753064
  H   -9.66306926325156      1.71254244143658      0.57609960929828
  H   -9.13196440497552      1.44719587937789      3.02097976004731
  H   -6.92687588050145      0.42617867800634      3.67315375135895
