# Supplementary material for: Photophysical Properties of Free, Zinc‑, and Pyridine- Chlorin e6 Trimethyl Ester: A Computational Study with Vibrational Effects
Source: ACS Omega. 2026 Mar 24;11(13):20241–53. doi: 10.1021/acsomega.5c10268 (PMC13063191; doi:10.1021/acsomega.5c10268)
Supplement: Supplementary file 3 [file ao5c10268_si_003.zip › OPT_GEOMETRIES/TMEe6/optS3.xyz]

89
Coordinates from ORCA-job opt
  C   -5.08836597850229      0.94915121060372      0.43802227242264
  C   -4.42252712793748      2.13363947957990      0.72185298219498
  N   -2.85428592020009      0.52658534320948      0.42302706776540
  C   1.48581106427037      3.22473920007296     -0.13455730992839
  H   -0.84888852856987      5.47207859590766      1.31244897996838
  C   -3.01039900909119      1.85283237294506      0.69398431442822
  H   -4.31608377727307      4.10817462411225      1.57582513147104
  H   -5.29499229750923      4.00765425954613      0.09972175042914
  C   -4.07819562843313     -0.07832997864529      0.26244633361435
  C   1.33763150345001      3.60606332579470     -1.62426210296872
  H   0.77766501226217      3.72769543311163      1.80269637942869
  C   -1.27037532033565     -3.32113523284739     -0.12490522919346
  H   -1.25543340578613     -0.28362612758135     -3.81502217784456
  C   -4.25147117645550     -1.42133120563343     -0.00663491192757
  C   6.40172179192114     -0.65134111992757      1.61335559169458
  C   4.55849037307132      1.94638479641153      0.76883928885071
  C   -3.22401269606529     -2.38911808367688     -0.11129433784407
  O   0.76383927133416      0.98926749014705     -2.86929369840341
  H   -2.80558594374617     -0.04178022976287     -2.92828058573292
  N   -1.89263955909404     -2.11828732096631     -0.01466956209428
  C   -2.22554364257407     -4.40048177425454     -0.30375553664050
  H   -5.40010065689917     -3.98622436162964     -1.24699620797626
  C   -3.46733769966567     -3.80424864795920     -0.29822394589962
  H   -4.72893757081265     -5.51437855771372     -0.63857526300835
  H   3.64612410758504      2.18296704372977     -1.09533242408737
  C   -4.81328679726729     -4.43881965048470     -0.43111376439054
  H   -5.41103003982588     -4.32612012701179      0.48887120137328
  H   0.47628975362158     -4.54402507947427     -0.15623714827991
  C   -1.89372118307086     -5.85686414673170     -0.41092640924772
  H   -2.55557247415133     -6.45183698212193      1.57947148267747
  H   -1.41444746459231     -7.59482406413661      0.82585547107094
  H   -0.82893010988633     -6.04827433484548      1.48657010190993
  O   5.72729183813332      2.22781110858709      0.66613649761329
  C   -1.65897915087356     -6.52814955384287      0.94593824848469
  H   -2.71131932291388     -6.37717048125592     -0.93366047624967
  H   -0.99947330954008     -5.99258742645307     -1.04113568478330
  C   -6.51511903765719      0.68028000081654      0.34038169595280
  H   -6.79815479155359     -0.37235309128168      0.44263853873608
  H   -5.27666578631122     -1.77465638677517     -0.11781544484577
  C   -7.49717990504354      1.56793822336820      0.12871339895107
  C   3.73695898238382      1.36783748981334     -0.36326203902909
  H   -0.85687965469045      3.57369782484786     -1.77636730271200
  C   -5.01512563626427      3.46951911970777      1.02055143262650
  H   -5.92953689916155      3.36345439666944      1.62187883780300
  H   0.00119975095930      3.71701631667943     -3.30124425950733
  C   -1.97861468100514      2.78363805236670      0.86648247641961
  H   0.68774369415756      5.87914603472097      0.53245221925988
  H   -8.53702306901581      1.23649851542968      0.08248017685954
  C   -0.61298040639359      2.60431668530411      0.69518764113455
  C   -0.13409106506588      1.75164860498921     -2.60193548580510
  H   -7.31004007859493      2.63155537625817     -0.02392868375017
  C   0.12809635111772     -3.51355248516760     -0.08284000119108
  C   2.37456930532270      0.81847002506991     -0.03002245072269
  C   4.53759204748991      2.75418085861390      2.97302810764953
  C   3.20170107572063     -1.63141188766824      0.11376228590429
  O   3.84996345415790      2.17007255993576      1.87141121672049
  C   1.13197908194385     -2.56447185760000      0.01920734873482
  H   5.34062982949857      2.09016956321252      3.32143723812662
  H   4.97177744038667      3.72231404352978      2.68819321830803
  N   0.03454328573779      1.44539745230018      0.41540911023621
  C   1.31451418055885      1.73414368383380      0.09334041045816
  C   -1.71380760751906      0.02605310255640     -2.86611833196776
  C   0.36654937679214      3.75759549120887      0.77559653094722
  H   4.36941278053063      0.62813146098026     -0.86747828762377
  H   -2.30263007828223      3.79856028082407      1.08987652418203
  H   1.46308980498944      4.69553920298767     -1.70423266237760
  H   -0.66673882597231      5.25900182235915     -0.44025499565450
  N   0.99351442846827     -1.19870035005799      0.08254449407880
  C   -0.14804563810930      5.16409900132522      0.52341275889739
  C   2.54507012476856     -2.84727582099449      0.04218668850461
  H   2.70691880926580     -4.81828916750165      0.87314233518385
  H   2.84197764985858     -4.75157568620568     -0.88904836024196
  H   2.46149072596100      3.58792433265363      0.20537820565265
  C   2.21475007743421     -0.57633403198493      0.09783229368465
  C   0.03087279328403      3.22287213686594     -2.31521815341762
  H   -1.35432774259150     -0.62114107244392     -2.05426495242108
  C   4.66494234995013     -1.54710655889414      0.31101271729164
  H   6.48422757713961     -0.00749803126619      2.49451791640479
  C   3.11306261250110     -4.22409020867621      0.03972933856365
  H   4.20555254828991     -4.20701114587915      0.10956469821835
  H   3.79097138656740      2.88968684194945      3.76284350579028
  H   6.79102401686780     -1.65465123530462      1.83017199699310
  H   6.95993965171661     -0.21230066844467      0.77656450872022
  O   -1.41628202125061      1.39103170958360     -2.58368120121813
  O   5.00967447319391     -0.71948870025888      1.30191459016642
  H   2.16825860684927      3.15888916526106     -2.18978921697163
  O   5.47502098283917     -2.21115502091995     -0.29275740422199
  H   -1.97762787358777      0.01230375120750      0.35342165868428
  H   0.11207061679023     -0.68983751670730      0.06061679893712
