# Supplementary material for: Photophysical Properties of Free, Zinc‑, and Pyridine- Chlorin e6 Trimethyl Ester: A Computational Study with Vibrational Effects
Source: ACS Omega. 2026 Mar 24;11(13):20241–53. doi: 10.1021/acsomega.5c10268 (PMC13063191; doi:10.1021/acsomega.5c10268)
Supplement: Supplementary file 3 [file ao5c10268_si_003.zip › OPT_GEOMETRIES/TMEe6/optS2.xyz]

89
Coordinates from ORCA-job opt
  C   -5.07022260253030      0.94133166851166      0.45879281275563
  C   -4.38982689056111      2.14190125318011      0.74378177910815
  N   -2.85088269377190      0.53148718178499      0.40398448055821
  C   1.50805486089613      3.20967499480692     -0.17364262565275
  H   -0.80359861051041      5.48372247334391      1.26540822159131
  C   -3.00136536837497      1.85711486085297      0.69641559758366
  H   -4.22607208358801      4.25638507235835      1.13771880845398
  H   -5.66418075582991      3.78977107205757      0.20893146160245
  C   -4.07026294399898     -0.06158720723810      0.24950131410968
  C   1.34827042339712      3.56302763083687     -1.66613534418002
  H   0.83086127248524      3.74460217005856      1.76726003378177
  C   -1.26269679945534     -3.31612375566276     -0.19750991619965
  H   -1.32102825903065     -0.29032851880582     -3.84267547693137
  C   -4.23474342589772     -1.42284770591302     -0.04468458659304
  C   6.35401946609016     -0.56969045174074      1.75270438010936
  C   4.56654342751072      1.96846577949750      0.70337396841616
  C   -3.21139793110750     -2.36365860800227     -0.17335805355068
  O   0.72927913754994      0.92715907363544     -2.86455031196328
  H   -2.86102347089863     -0.02954325513376     -2.94432638001857
  N   -1.88449780427153     -2.10410725540873     -0.06862184023025
  C   -2.24240001304047     -4.39159948542413     -0.40555186262604
  H   -5.38456990976987     -3.92875981245556     -1.36207494517815
  C   -3.46330062310800     -3.79160891519715     -0.39613706139989
  H   -4.74709360696026     -5.47887814316552     -0.76691095457125
  H   3.64270057993122      2.09764504214293     -1.16534213217341
  C   -4.81594220361955     -4.40508178162942     -0.54799749187694
  H   -5.41390406046725     -4.28864958372114      0.37000245378168
  H   0.42387241695428     -4.57288414005514     -0.22892781232090
  C   -1.92194532872667     -5.84877975907259     -0.53413226715405
  H   -2.60656514158947     -6.46337611631447      1.44192509163037
  H   -1.46479598769159     -7.60191640094801      0.68392748326429
  H   -0.87679495228748     -6.06819991588690      1.37104905472465
  O   5.73090538759555      2.25278461174628      0.57096187976541
  C   -1.70410065181875     -6.53613278878656      0.81660819576688
  H   -2.74073497040935     -6.35243736394284     -1.06965414475432
  H   -1.02516564891959     -5.97942564870947     -1.16020604907070
  C   -6.49612851529450      0.67195387855837      0.37082807908700
  H   -6.75166035369615     -0.34667944775337      0.06388837533219
  H   -5.25707366035452     -1.78413189848611     -0.15089950643654
  C   -7.51956225794948      1.50332224634873      0.61856072230461
  C   3.73860245263786      1.32366370808743     -0.38995511491123
  H   -0.84712212967070      3.55265689023282     -1.80722687659121
  C   -4.99111010158239      3.47885663372668      1.02299844535413
  H   -5.59093790028313      3.46426552704033      1.94682005642208
  H   0.00448899753279      3.66024087340835     -3.33846097576417
  C   -1.94086448173794      2.78264256266485      0.86130814714933
  H   0.72689062076969      5.87762420235297      0.46723839205706
  H   -8.54712887195399      1.15031617702401      0.50632945782894
  C   -0.58483341117384      2.60867735757998      0.68958223631212
  C   -0.15442828724431      1.71037403304293     -2.61046649279497
  H   -7.38662819780141      2.53621492508095      0.93848386174330
  C   0.09941769051826     -3.53635144264149     -0.14159460694882
  C   2.37886221943909      0.79875511135297     -0.02103347875481
  C   4.55286800126313      2.91525547818592      2.85326673286617
  C   3.19379923673433     -1.65599452441465      0.24032866582167
  O   3.86681907367533      2.24853986980659      1.79830700884271
  C   1.15103445881945     -2.60195569706173      0.01128379043898
  H   5.34095791156232      2.27221962509597      3.26864234187337
  H   5.00535152437139      3.84814878810508      2.49071020237112
  N   0.05837218720987      1.43919585125105      0.42346618295106
  C   1.33623323231721      1.71908196859327      0.08723620976425
  C   -1.76788068921151      0.01741390432948     -2.88752784616071
  C   0.40562307320859      3.75894914434538      0.74670163336445
  H   4.36745057791641      0.55014083176617     -0.84405467745351
  H   -2.26030280660375      3.79860972885651      1.09002650293735
  H   1.48308976561077      4.64956681815990     -1.76927332399806
  H   -0.63483582056432      5.24175670780821     -0.48471613257472
  N   1.01082593995325     -1.23580925188736      0.04062325031689
  C   -0.10854693170631      5.16216196188409      0.47636022297392
  C   2.52470781971432     -2.89235290042364      0.12962168707708
  H   2.37608407899860     -5.03691375034759      0.27272782377289
  H   3.71285772163881     -4.45132819203945     -0.74876903561968
  H   2.48637437147329      3.57808369364100      0.15087388520895
  C   2.22110580003007     -0.61870443721362      0.14167837294001
  C   0.03346445180365      3.18259634617088     -2.34427332090025
  H   -1.41594040001523     -0.64525577700280     -2.08529110179736
  C   4.63210761338701     -1.60303899153404      0.54019378772444
  H   6.44795475957845      0.24881249449173      2.47247185227981
  C   3.13649426293025     -4.25335574066424      0.16729189962403
  H   3.84437533261941     -4.34640518909106      1.00304136437329
  H   3.80054735569363      3.12883724606416      3.62007089331232
  H   6.65964263746157     -1.52069896995905      2.20859664956698
  H   6.98340679214235     -0.36896274154815      0.87559516698026
  O   -1.44378801627336      1.37417865418552     -2.59412906388635
  O   4.97781801590356     -0.61945723221120      1.38153877341270
  H   2.16980343709069      3.09956093148712     -2.23229938960197
  O   5.43580601797947     -2.41735939888601      0.14291130937318
  H   -1.97612547181646      0.01455515230843      0.32134537109953
  H   0.12798463877339     -0.73575801147219     -0.04407617122211
