# Supplementary material for: Photophysical Properties of Free, Zinc‑, and Pyridine- Chlorin e6 Trimethyl Ester: A Computational Study with Vibrational Effects
Source: ACS Omega. 2026 Mar 24;11(13):20241–53. doi: 10.1021/acsomega.5c10268 (PMC13063191; doi:10.1021/acsomega.5c10268)
Supplement: Supplementary file 3 [file ao5c10268_si_003.zip › OPT_GEOMETRIES/TMEe6/optS1.xyz]

89
Coordinates from ORCA-job opt
  C   -5.08488399462605      0.94950962600534      0.35751461482436
  C   -4.41970867266576      2.14462485673058      0.64103108230817
  N   -2.86279130422016      0.52986451985498      0.37075400158820
  C   1.49488961284484      3.20603594859222     -0.13010336918417
  H   -0.82334688575675      5.45096352808530      1.34682305296839
  C   -3.01600819168322      1.86282801414634      0.63976636431798
  H   -4.26373915638186      4.28517744661152      0.83528395308543
  H   -5.77532770180702      3.71859964309667      0.09515197929019
  C   -4.07639636500305     -0.06697440203331      0.19263103626399
  C   1.34753582613846      3.60378396631173     -1.61500892945469
  H   0.78570757575324      3.68385568171621      1.81230242509466
  C   -1.26701899266288     -3.30443289017901     -0.13103976762484
  H   -1.26624860815074     -0.25458543267997     -3.83817361194122
  C   -4.24611119638273     -1.43295693862553     -0.06691446306153
  C   6.38232732602851     -0.64420364764533      1.65799337282497
  C   4.57251799466191      1.95074563333712      0.76310624966178
  C   -3.21998418473263     -2.36785283616547     -0.15005025984156
  O   0.76248363106855      1.00241186335243     -2.87642715616949
  H   -2.80891972597668     -0.01870879102909     -2.93736728173998
  N   -1.88878912194407     -2.10246177812654     -0.03626670435531
  C   -2.24240150114519     -4.40067327665397     -0.32023341276939
  H   -5.36251029109324     -3.98110568989856     -1.33535968551346
  C   -3.46238805878101     -3.81136642507775     -0.34000421021447
  H   -4.74003685515446     -5.51011373524849     -0.66977489426975
  H   3.66005537615804      2.15947105851463     -1.10239689345557
  C   -4.81110482879999     -4.42880377155311     -0.49365849743101
  H   -5.42475907130556     -4.27390894308275      0.40808058249602
  H   0.44663320921060     -4.55090407918093     -0.15544680336007
  C   -1.90142505155333     -5.85462308776651     -0.41315410252183
  H   -2.53566126554318     -6.42779870663971      1.59201349876434
  H   -1.38591858466514     -7.56348653078002      0.84178994000779
  H   -0.81528647856993     -6.00197776514180      1.47771654833467
  O   5.74209487299803      2.22932943067201      0.65502114071407
  C   -1.64378595817295     -6.49957653984187      0.95173160048271
  H   -2.72278255706312     -6.38567720057102     -0.91696173497891
  H   -1.01477954767875     -5.98617097191393     -1.05352952165171
  C   -6.50707294594276      0.67774163697656      0.22002183426983
  H   -6.75095840575122     -0.29845345337459     -0.21036392181958
  H   -5.26635275950811     -1.79645193660416     -0.17578035063672
  C   -7.53608158951639      1.47001536254876      0.55599115706971
  C   3.74907289274580      1.35549701259899     -0.35727977075607
  H   -0.84672783093652      3.58391893584651     -1.76370996481579
  C   -5.02091915624864      3.49168579607041      0.86401048589992
  H   -5.53048061894798      3.55498804372335      1.83968004392609
  H   0.00877370889575      3.73916730587185     -3.28905585640269
  C   -1.97281340451129      2.78328429563602      0.83095545232335
  H   0.71615499470387      5.85425875163582      0.57036980334477
  H   -8.56194610645330      1.13410591702199      0.38830928761826
  C   -0.61114296748423      2.58976378767205      0.67926522156353
  C   -0.13303895673217      1.76682382280582     -2.60668358795577
  H   -7.40701182749177      2.45142161432942      1.01233274690235
  C   0.10705301299646     -3.51890217968567     -0.08062340087391
  C   2.38517400827815      0.80878727084698     -0.02091116653839
  C   4.55587220044869      2.81007602158411      2.94816869117437
  C   3.19705263419275     -1.64796187456804      0.14558971136657
  O   3.86650344323512      2.19856278378103      1.86325125558343
  C   1.12561859900520     -2.56698560513551      0.02887693415568
  H   5.34761908502821      2.14764995687285      3.32461070680193
  H   5.00576683078474      3.76170672636669      2.63372827923937
  N   0.03353515985949      1.42384856742086      0.39099982135634
  C   1.32076345740805      1.71553449552699      0.08656809493852
  C   -1.71673012693275      0.04857267504824     -2.88331381674156
  C   0.37658993300070      3.73313708627559      0.78629031637878
  H   4.38234224724505      0.60901216555866     -0.85034621338141
  H   -2.28733837458997      3.79813787293554      1.06564549236505
  H   1.47874700632868      4.69317597743030     -1.68314378305072
  H   -0.64479493793909      5.25885932146862     -0.40857273418534
  N   0.99492135999132     -1.20437684738684      0.08216548786519
  C   -0.12607996416971      5.14699349435003      0.55320560324500
  C   2.52589736034584     -2.86224337483567      0.06768348234522
  H   2.66938632364787     -4.83300910471075      0.90918110419051
  H   2.81927745573818     -4.77540211790340     -0.85259743352185
  H   2.47223415824672      3.56050742784967      0.21273459645070
  C   2.21713638909188     -0.58693256248447      0.11169145656351
  C   0.03822427180987      3.23480875844432     -2.30837573893097
  H   -1.34997688768998     -0.60368323977225     -2.07914336226696
  C   4.65441314232324     -1.57558612356547      0.37028282239567
  H   6.46765521957133      0.07431989197713      2.47880637495772
  C   3.08414524266775     -4.24479938471202      0.07599035965599
  H   4.17593486564671     -4.23258271155411      0.15450146525183
  H   3.80733647837478      2.98239983709766      3.72903206238797
  H   6.73928835350260     -1.63375456249482      1.97286364154820
  H   6.97036143337665     -0.30005680742079      0.79749340079491
  O   -1.41656294166192      1.41121034444625     -2.59393688151452
  O   4.99568692166583     -0.70376652959473      1.32528037066837
  H   2.17581605749095      3.15803211741082     -2.18492170526408
  O   5.46811981698879     -2.28335575993935     -0.17879934868100
  H   -1.98566871499533      0.01345590159760      0.32420710699793
  H   0.11881117952345     -0.68582257847725      0.04774422225206
