# Supplementary material for: Photophysical Properties of Free, Zinc‑, and Pyridine- Chlorin e6 Trimethyl Ester: A Computational Study with Vibrational Effects
Source: ACS Omega. 2026 Mar 24;11(13):20241–53. doi: 10.1021/acsomega.5c10268 (PMC13063191; doi:10.1021/acsomega.5c10268)
Supplement: Supplementary file 3 [file ao5c10268_si_003.zip › OPT_GEOMETRIES/TMEe6/optT1.xyz]

89
Coordinates from ORCA-job opt
  C   -5.02869512430476      0.93213332347130      0.51448546163752
  C   -4.35926854815124      2.11825967098692      0.85969991622006
  N   -2.81406748165525      0.52610600887782      0.44402029484133
  C   1.50924329191375      3.16532077596404     -0.20475352452244
  H   -0.73776564146010      5.43586224516583      1.34392330610608
  C   -2.95764576455019      1.84548306466642      0.79802073415284
  H   -4.21917226228513      4.11803196664818      1.64950134251204
  H   -5.40741448519886      3.92884169710805      0.34500791338064
  C   -4.02817235317587     -0.05026945120318      0.26984541537061
  C   1.27748969619315      3.52502311259732     -1.68613829064943
  H   0.90239112252034      3.68917005024519      1.76769697550765
  C   -1.27025343138464     -3.31061749337987     -0.21951932643376
  H   -1.49899223278387     -0.25893321435199     -3.86068295731900
  C   -4.20920951373286     -1.42428677510505     -0.08503617614830
  C   6.25012571101294     -0.50917903526646      1.96446035300825
  C   4.64413481314744      1.95732810382295      0.55695757623473
  C   -3.21975138358848     -2.35597739180681     -0.22917847659899
  O   0.59396744591166      0.90630733329527     -2.87082041934657
  H   -3.00030557180545     -0.02302690504299     -2.89328423277975
  N   -1.86240400713411     -2.11677912425803     -0.08795977152428
  C   -2.25658956852642     -4.38530933797043     -0.47931024387896
  H   -5.35834329137010     -3.87979912834408     -1.52409792621988
  C   -3.46953183602364     -3.78243229187637     -0.49670716659703
  H   -4.75207064998192     -5.44997685359234     -0.94604623925390
  H   3.63649149547593      2.00600616175910     -1.26500647719710
  C   -4.82029360366333     -4.38111081255851     -0.70448995175014
  H   -5.44419672325984     -4.27973957284390      0.19767424784220
  H   0.41989785544578     -4.59759690030892     -0.18281982955135
  C   -1.92831101547320     -5.83763397872026     -0.63038579439980
  H   -2.61000576519844     -6.49352640535351      1.33306788956372
  H   -1.45109493850096     -7.60386082935123      0.55926525939898
  H   -0.88508761065380     -6.07650119077543      1.27614539053383
  O   5.82113017985826      2.15234824627931      0.37068264938001
  C   -1.70465046327924     -6.54386378132575      0.70986742303102
  H   -2.74409362801055     -6.33807349636783     -1.17313388274687
  H   -1.03010268891278     -5.95027154336954     -1.25844646070806
  C   -6.45927136114561      0.66104195560522      0.41841598520731
  H   -6.72324236514378     -0.39800411961741      0.34110734195981
  H   -5.23749228506199     -1.75859230919395     -0.21551514174186
  C   -7.46737179093575      1.54229289501012      0.40819099169286
  C   3.74934980561333      1.27326526206783     -0.45176412989345
  H   -0.92397520459914      3.51786526881587     -1.71362522411732
  C   -4.96194293164518      3.43250966208492      1.22270147389793
  H   -5.76811833643914      3.30424003409684      1.96048392527881
  H   -0.15385349670553      3.66131390395175     -3.28206817658947
  C   -1.91464456295924      2.75072032390437      0.98719615898543
  H   0.74892248188128      5.82400003729745      0.46446432759217
  H   -8.49906809846262      1.19167807623137      0.33393048601818
  C   -0.54125968446413      2.54887068739062      0.73899492947405
  C   -0.27660083210408      1.69492708464982     -2.59093027311828
  H   -7.31600413525750      2.62037406026913      0.45846245469832
  C   0.10695806620088     -3.55674439301110     -0.12141495658896
  C   2.38882880149920      0.78692136951095     -0.01144421217698
  C   4.76813700603855      3.13177325872419      2.58511068342184
  C   3.17628712196728     -1.67691876522498      0.34546468805027
  O   4.00241610349777      2.39614673787650      1.63712248858198
  C   1.14177740169915     -2.63107076940853      0.04739225293804
  H   5.57297078122108      2.51057870181964      3.00091901051074
  H   5.21188342618034      4.02098343183128      2.11649518851725
  N   0.04172215364196      1.40431665610502      0.41800414371203
  C   1.36803269953464      1.68038328833007      0.06914227632873
  C   -1.90584061939054      0.02372237220043     -2.88002469192793
  C   0.44252446283572      3.70788137350199      0.76282959112643
  H   4.34484395423256      0.46660581143333     -0.89508975860020
  H   -2.21013048749321      3.75978665817896      1.26795789237833
  H   1.41752312502176      4.61049474208192     -1.79250943277865
  H   -0.66249510695902      5.19273225455303     -0.41275855597741
  N   1.01227486299400     -1.25607015680911      0.03520185338984
  C   -0.08713294833469      5.11134193626589      0.51936251274727
  C   2.51549846793184     -2.91633497226937      0.23152249292423
  H   2.36157559009330     -5.05697025967439      0.40805389029376
  H   3.74236575344973     -4.48574773780677     -0.56271884357543
  H   2.49947957692084      3.53701486039101      0.07513133159398
  C   2.21225964624750     -0.64733230802777      0.18051584400419
  C   -0.07103063364201      3.16010670914609     -2.30254930055443
  H   -1.51848619379425     -0.65837248466888     -2.11121687541364
  C   4.60028507821315     -1.60145909471200      0.70104650125604
  H   6.27914849139714      0.28447261200474      2.71770194664270
  C   3.12506656988453     -4.27404634301303      0.32314848612524
  H   3.79623735469630     -4.34823030041190      1.19040686658594
  H   4.07256893539259      3.42706223338503      3.37806045502723
  H   6.55532055718648     -1.46681580480909      2.40557440452899
  H   6.92046223956846     -0.25810081789205      1.13208623252323
  O   -1.56950305942585      1.37226819165141     -2.56559492380575
  O   4.89866965044052     -0.57994414287918      1.51431172298002
  H   2.06798176871029      3.05401282999609     -2.28895308157044
  O   5.42663440654198     -2.42308550564944      0.37159330733120
  H   -1.93408495875511      0.02284450716509      0.33953686426705
  H   0.13787872457009     -0.75199375016432     -0.09515842525707
