# Supplementary material for: Photophysical Properties of Free, Zinc‑, and Pyridine- Chlorin e6 Trimethyl Ester: A Computational Study with Vibrational Effects
Source: ACS Omega. 2026 Mar 24;11(13):20241–53. doi: 10.1021/acsomega.5c10268 (PMC13063191; doi:10.1021/acsomega.5c10268)
Supplement: Supplementary file 3 [file ao5c10268_si_003.zip › OPT_GEOMETRIES/TMEe6/optT2.xyz]

89
Coordinates from ORCA-job opt
  C   -5.07686705618666      0.94752428310401      0.38504511455589
  C   -4.41227948636772      2.12828839007066      0.70024527291522
  N   -2.85949356088147      0.50718858796942      0.40739945897824
  C   1.47869636822130      3.18594084297527     -0.11024806546159
  H   -0.80189749901760      5.40838796626867      1.45728081698342
  C   -3.00432894718618      1.84056268516089      0.69852377519345
  H   -4.31526658705028      4.09366414570499      1.57544677399535
  H   -5.26147826105683      4.00876659710019      0.07703298097188
  C   -4.07060817491755     -0.07023730629865      0.21965978608438
  C   1.29118220436267      3.59951468510103     -1.58565873839697
  H   0.81132123665342      3.62884323318328      1.85633709385319
  C   -1.25134213353085     -3.29458610258374     -0.09406814273209
  H   -1.35495090536032     -0.22607433948715     -3.80935771221744
  C   -4.24455349345872     -1.44696310853613     -0.07008750848503
  C   6.41897040824700     -0.62771368388466      1.58706676428811
  C   4.58527511404861      1.95556267516863      0.69948456085860
  C   -3.21275340259340     -2.35797539324376     -0.13834759639301
  O   0.67441615866352      1.01186895350278     -2.84942255977865
  H   -2.90177718082170      0.01008511480421     -2.91659127331987
  N   -1.87876973448893     -2.09139756167449     -0.00780500854173
  C   -2.23601475405139     -4.40001384294257     -0.29388148718317
  H   -5.32690426696967     -3.98368605176430     -1.36927472986075
  C   -3.44935964216862     -3.81434339483619     -0.33625618605080
  H   -4.72634052076615     -5.51132907896730     -0.67840282701426
  H   3.63726434095252      2.15903162980419     -1.14880471587473
  C   -4.79593622791821     -4.42819418586553     -0.51283001818496
  H   -5.42701992406804     -4.26105996606937      0.37447445260160
  H   0.44180045055899     -4.56217552549307     -0.10835873129257
  C   -1.89160255856732     -5.85308884851760     -0.37840803561037
  H   -2.54088823243703     -6.42257434056109      1.62300190506626
  H   -1.37811021627660     -7.55402362406820      0.88739748428563
  H   -0.82177757100214     -5.98750735323198      1.52317084828321
  O   5.75376836200177      2.23128274563422      0.57087691801618
  C   -1.64257634370616     -6.49111377139807      0.99137204072684
  H   -2.70840343971508     -6.38828518935274     -0.88532414122427
  H   -0.99978193868325     -5.98443262835192     -1.01142894287496
  C   -6.50333214801619      0.68015508474486      0.24912713499129
  H   -6.78807977997893     -0.37348243339147      0.33280435411231
  H   -5.26253249984199     -1.80521209737178     -0.20272559917927
  C   -7.47897435377761      1.57049625059599      0.02670605363879
  C   3.74096987419383      1.35710806870284     -0.40326942084037
  H   -0.90716676669805      3.57991515355256     -1.67340012235870
  C   -5.00518994452224      3.46298554017911      1.00009699527644
  H   -5.93373283873177      3.35462064048080      1.57878222809756
  H   -0.09503854221854      3.75800737453205     -3.21851545729076
  C   -1.96196932108431      2.75741234091329      0.90525395419947
  H   0.72033533487487      5.82183141001018      0.65201694331166
  H   -8.51774056644389      1.24097351438953     -0.04833743528216
  C   -0.60626457584754      2.55750271005260      0.73470708376626
  C   -0.21617148358943      1.77541665325938     -2.56164066398679
  H   -7.28753994396557      2.63601096581116     -0.10706710499761
  C   0.10761299729823     -3.52945039746851     -0.03834472084219
  C   2.38618439803280      0.80411192772272     -0.04016145825354
  C   4.60911230283999      2.82810831549612      2.87901788179219
  C   3.21075463986339     -1.64758824937925      0.13547860636438
  O   3.89894389180093      2.21210863788047      1.81042435773022
  C   1.13970880418865     -2.57019358737180      0.05578995586373
  H   5.41388481711492      2.17143761960507      3.23723541050413
  H   5.04569459771361      3.78243521419187      2.55387629067203
  N   0.03376169290555      1.39091758728918      0.41741195141030
  C   1.31388431413382      1.69363196014045      0.09206941521549
  C   -1.80949406469233      0.06819873858588     -2.85370334953948
  C   0.38248513416036      3.69883008100002      0.84033333157470
  H   4.36717785006268      0.61163107691483     -0.90727323893871
  H   -2.27555844101374      3.76936463643620      1.15169384431843
  H   1.42160427410841      4.68946773190950     -1.64514363238037
  H   -0.66382089509893      5.24576160846250     -0.30504815000348
  N   1.00516007134958     -1.21567248637076      0.09351633603899
  C   -0.12380016724174      5.11673474441176      0.64279262072566
  C   2.54186616406890     -2.86386248870306      0.08374193433396
  H   2.66108562900342     -4.83504509626488      0.92276676793551
  H   2.85538605048775     -4.77288158527339     -0.83461479755673
  H   2.46432615397248      3.53690828218736      0.21106415622935
  C   2.22951143242959     -0.59196577064616      0.10251017779891
  C   -0.03708278810820      3.23913504230244     -2.24669338232335
  H   -1.45344069457616     -0.59661930631961     -2.05459582305884
  C   4.67213207603886     -1.56978163086566      0.33331740978385
  H   6.51256431885233      0.07542432115741      2.42026797460223
  C   3.09843012305098     -4.24646950773675      0.10206052976799
  H   4.18806289660255     -4.23693534499221      0.20781852681771
  H   3.87751947286629      2.99641816696499      3.67664869645502
  H   6.79109806920794     -1.61945644773622      1.87596386816915
  H   6.98648066097886     -0.26046387751886      0.72244476527965
  O   -1.50116689303142      1.42541200440645     -2.54534592906480
  O   5.02693028568161     -0.69433774387114      1.27906918487749
  H   2.10312720849350      3.15943106958926     -2.18271955813203
  O   5.47651985016941     -2.27594892267700     -0.23016744591973
  H   -1.98986057964113     -0.02793520930455      0.34868436836291
  H   0.12574731711175     -0.69816752903969      0.07082455277097
