# Supplementary material for: Photophysical Properties of Free, Zinc‑, and Pyridine- Chlorin e6 Trimethyl Ester: A Computational Study with Vibrational Effects
Source: ACS Omega. 2026 Mar 24;11(13):20241–53. doi: 10.1021/acsomega.5c10268 (PMC13063191; doi:10.1021/acsomega.5c10268)
Supplement: Supplementary file 3 [file ao5c10268_si_003.zip › OPT_GEOMETRIES/TMEe6/optS0.xyz]

89
Coordinates from ORCA-job opt
  C   -5.05715986860763      0.93639262679593      0.49790246490037
  C   -4.40056425967159      2.10789469444938      0.79532469617562
  N   -2.82466453062635      0.51924968459622      0.43992889721721
  C   1.49602569952630      3.20588585181840     -0.17021665498904
  H   -0.82091258071643      5.46005532103585      1.29231082292723
  C   -2.97441060805000      1.83487521725581      0.73371687146302
  H   -4.32997175477249      3.99234763595533      1.82837284048100
  H   -5.12169378268758      4.06441118290524      0.24334109543759
  C   -4.04766737511535     -0.08956270927356      0.28778282599028
  C   1.32962457797726      3.56966116349732     -1.65985225845567
  H   0.80510289857914      3.71738077257023      1.77344951377572
  C   -1.25593604280525     -3.32547794170118     -0.17012941688541
  H   -1.43438688301568     -0.23624522866625     -3.80647969266040
  C   -4.22912913925529     -1.41625980673435      0.00207803375814
  C   6.35953746172677     -0.61265985516565      1.70738527499351
  C   4.57352352275562      1.96492597546208      0.71572002836776
  C   -3.19851253300534     -2.38037985511850     -0.13198218998506
  O   0.65064977817226      0.95539908132844     -2.89223255496360
  H   -2.94730111296384      0.04070443706176     -2.86762117781670
  N   -1.88494121713057     -2.11519704042209     -0.04507811654115
  C   -2.22608321053342     -4.40105121843796     -0.35548309740192
  H   -5.38712320747966     -3.96464051311629     -1.28193623402277
  C   -3.45421096022617     -3.80117269715749     -0.33541151607472
  H   -4.73274790217948     -5.49986314148885     -0.67142569247923
  H   3.64898245126824      2.12851229527382     -1.14769097840031
  C   -4.80683050747627     -4.42357727229518     -0.46599362010704
  H   -5.39813409195780     -4.30115842469705      0.45553856767334
  H   0.44759203353801     -4.55938542801501     -0.20717579087571
  C   -1.90599491926631     -5.85952881885410     -0.47949665767929
  H   -2.59162278471581     -6.46621918812624      1.49989749669926
  H   -1.45998522407022     -7.61408031216150      0.74133583084062
  H   -0.85963574843269     -6.08321271092490      1.42385101369742
  O   5.74374949546305      2.23417820595151      0.58889312132035
  C   -1.69148112370156     -6.54623357602128      0.87209101417093
  H   -2.72333497954610     -6.36383155979352     -1.01694007159370
  H   -1.00769200615519     -5.99306585764488     -1.10256614513229
  C   -6.49142510954874      0.66847207178479      0.41015290771016
  H   -6.79210495997079     -0.36366748317468      0.61640534209192
  H   -5.25601804133910     -1.76725409835646     -0.09732131816769
  C   -7.44352633400184      1.55023657245800      0.08754777578609
  C   3.73989051328679      1.34407732828208     -0.38253833947802
  H   -0.86794713940938      3.59582472691703     -1.78586360547175
  C   -4.98148937967699      3.43805396115013      1.13935311689355
  H   -5.96497257919685      3.32268653628035      1.61477428083447
  H   -0.02366662247639      3.70095931731837     -3.32100001313978
  C   -1.96008672906128      2.76614015344778      0.89611768889629
  H   0.70638043800579      5.86276790215243      0.49140097398400
  H   -8.49198242295828      1.24505412581836      0.05317539836597
  C   -0.59049569088389      2.58249663857580      0.68671436165807
  C   -0.21358973316215      1.74834025358174     -2.60510466932133
  H   -7.21931106654390      2.58633705447285     -0.17269696910479
  C   0.11272249288664     -3.52564369184567     -0.12200394333648
  C   2.37236013268866      0.81158935003504     -0.02520864236051
  C   4.58576797962432      2.88100567718197      2.87713452819329
  C   3.18940896527797     -1.64546771150976      0.17863066711794
  O   3.88113612212125      2.24556400597006      1.81629936150548
  C   1.14095659076867     -2.58941404957817      0.01140499111915
  H   5.37211153974257      2.22088057095856      3.26853207110702
  H   5.04577286568917      3.81697835753995      2.53177774183140
  N   0.03058492368771      1.43567041355214      0.39468208476183
  C   1.33424378848043      1.71399093636571      0.07597363505343
  C   -1.85261401998448      0.07687641886743     -2.84017390315677
  C   0.38922536225551      3.74240271081484      0.74928560340674
  H   4.36846743511318      0.58214453790990     -0.85658397581317
  H   -2.28283691037003      3.77834120653529      1.13230050261979
  H   1.48035303200064      4.65456233673043     -1.75929130197748
  H   -0.65987416113959      5.24019844859400     -0.46110325092511
  N   1.00344472051227     -1.21887077975414      0.05314168533905
  C   -0.12970617596517      5.14793579311328      0.49633940251626
  C   2.52855274634809     -2.87275976211377      0.08553483427180
  H   2.40226651158894     -5.01911392708017      0.25053366751242
  H   3.66370114850302     -4.42546308810023     -0.85863317667979
  H   2.47316713499676      3.57607497611730      0.15565313233298
  C   2.21008240182942     -0.60184823353100      0.11466905604840
  C   0.00313831703419      3.21489837774976     -2.33092147830168
  H   -1.48507612139179     -0.58869494056914     -2.04741080335734
  C   4.63806967261152     -1.58935715231162      0.44628850296131
  H   6.44400896570129      0.14662587891935      2.49074769070853
  C   3.14814624867390     -4.23067505566064      0.09333090505108
  H   3.90979215473087     -4.31234658336405      0.88120085217978
  H   3.84500942163979      3.08552343536388      3.65763642409201
  H   6.69007216896198     -1.59041174433669      2.08198214230356
  H   6.97289071777812     -0.32688065090950      0.84293581615514
  O   -1.50689597195870      1.42930719928115     -2.55531046277586
  O   4.97999237531018     -0.66178565138355      1.34765764953574
  H   2.13951619115599      3.09459395367847     -2.23303575538814
  O   5.44390695191708     -2.36082394560238     -0.02227439146342
  H   -1.94562070147669      0.01345142044792      0.34703830485835
  H   0.12315827475076     -0.71248308892600     -0.01427564240921
