# Supplementary material for: Photophysical Properties of Free, Zinc‑, and Pyridine- Chlorin e6 Trimethyl Ester: A Computational Study with Vibrational Effects
Source: ACS Omega. 2026 Mar 24;11(13):20241–53. doi: 10.1021/acsomega.5c10268 (PMC13063191; doi:10.1021/acsomega.5c10268)
Supplement: Supplementary file 3 [file ao5c10268_si_003.zip › OPT_GEOMETRIES/ZnTMEe6/optT4.xyz]

88
Coordinates from ORCA-job opt
  C   5.14705272218059     -0.71598590342903      0.52832130280696
  C   4.61759945750660     -1.95861121084068      0.76622011416830
  N   2.83792178872343     -0.52218897836467      0.41674935544597
  C   -1.14643193372438     -3.44758975386109     -0.47914586416457
  H   1.39311518331742     -5.69705382732683      0.56133184974798
  C   3.17187476351491     -1.81366398445840      0.66817494395132
  H   6.27225319159112     -3.03064957432740      1.61221140621459
  H   4.71239052729068     -3.87974637432280      1.73123000455857
  C   4.01319945243179      0.18988741041188      0.31973926637492
  C   -0.93657818322206     -3.50259077907835     -2.00844973746886
  H   -0.42572642480561     -4.27204374229858      1.34822826553778
  C   0.99926294443462      3.29512376166916      0.01553764716401
  H   0.19942773455844      1.12025938282754     -3.94702864730619
  C   4.10569826677752      1.53509899886191      0.05964620943825
  Zn  0.95710143525805      0.23837763586865      0.19161608616989
  C   -4.24510249607028     -2.52897953063979      0.62792269996437
  C   3.02460250581126      2.46814263186406     -0.05524452886013
  O   -1.41829644557697     -0.82427500174998     -3.16847465357635
  H   1.21778039395983      1.69947575066065     -2.57597069791167
  N   1.71261907736459      2.13025411712853      0.07824311702657
  C   1.86944917634482      4.40078291197338     -0.18903178881112
  H   4.97804474183491      4.75058040884572      0.55793480417391
  C   3.16385195389546      3.87206936899307     -0.23479248668347
  H   5.14205649576745      4.09838820172046     -1.08019618744413
  H   -3.38203013060674     -2.37699714450538     -1.28137868879837
  C   4.44970234313737      4.61844725406765     -0.40117916075471
  H   4.27345185037260      5.62195288523603     -0.81330934332897
  H   -0.84173100533200      4.36143576610432      0.21437687690184
  C   1.47061230654394      5.84320010977090     -0.26949231006136
  H   1.14165851612101      7.59590393712252      0.99503355374685
  H   0.70864702894378      6.04835071857148      1.76385015138570
  H   2.41658152213044      6.49944148768146      1.58300162635579
  O   -3.71703629554174     -3.07075492612233      1.56676895301480
  C   1.43145921007768      6.53857482190204      1.09387418491031
  H   2.17528359043735      6.37730849928311     -0.92632268256631
  H   0.48444005942738      5.93287719027338     -0.75154197247619
  C   6.54333207588197     -0.28991979596237      0.50288807704144
  H   6.72321638224841      0.76092111304722      0.75303681809526
  H   5.10737463418444      1.95570596874133     -0.03093971473969
  C   7.60245958325973     -1.04934033258270      0.19824977421866
  C   -3.53758163491687     -1.70543533811814     -0.42338903863354
  H   1.06959920582145     -2.57765353438060     -1.99407040405927
  C   5.32602816749399     -3.23146751091215      1.09055730828813
  H   5.57189148573450     -3.80556063381786      0.18189576544778
  H   0.39194198097711     -2.88158275984762     -3.58878545481985
  C   2.26244808300750     -2.87154390021867      0.74060750826211
  H   -0.06047962291853     -6.07979939942459     -0.37636787489329
  H   8.61125435184110     -0.63047456438595      0.22151373621643
  C   0.88246486654280     -2.81972944834677      0.53594212816913
  C   -0.34128663803536     -1.13991863688978     -2.72852500557345
  H   7.50562762909347     -2.09454667162832     -0.10148798833335
  C   -0.41035831571833      3.36050268606905      0.18614529046120
  C   -2.21575400959868     -1.12635111581681      0.00497250363400
  C   -6.33176833796416     -3.36343564928433      1.28802741497029
  C   -3.23676136437778      1.17719827981447      0.53857599563634
  O   -5.54104040728540     -2.64570918889527      0.34778480847357
  C   -1.30077156548386      2.30725422040711      0.32125623217011
  H   -5.94038286167042     -4.37938699453360      1.43540704811875
  H   -6.33864391120186     -2.83784529314365      2.25349830614000
  N   0.14280419252583     -1.70079184303261      0.41341326746326
  C   -1.11550060992672     -2.00964606730227      0.00844780155500
  C   0.33801665812379      1.11325100238284     -2.85797877145893
  C   0.00526238178401     -4.04208212657220      0.35537674347236
  H   -4.22513032425195     -0.93673230315345     -0.78889697478463
  H   2.68826715348112     -3.86415602855860      0.88563680141395
  H   -0.69796492019458     -4.53502723524632     -2.29823080607489
  H   1.23909282377862     -5.10175272566800     -1.10384413457055
  N   -0.97864832047170      0.96704062767441      0.22061950944204
  C   0.68276580684753     -5.29434959574374     -0.17495031713027
  C   -2.71843481651077      2.45672155953736      0.53156946802701
  H   -3.81823129330865      4.14055432748517     -0.21966494865108
  H   -4.28342209477853      3.64438060955391      1.40868346381608
  H   -2.08310272340737     -3.96056777687178     -0.23819947263553
  C   -2.13793065772006      0.25879004597360      0.30159473394793
  C   0.13484414792142     -2.56054828309906     -2.56555847084082
  H   -0.55733071381180      1.51635583226864     -2.37011040615411
  C   -4.59652395267615      0.81686477685957      0.96752000395839
  H   -6.91192227534577      1.46971159318272      2.10260916188963
  C   -3.42544468233064      3.75617568126007      0.73541712691517
  H   -2.75312586812742      4.51828082412790      1.15025896988970
  H   -7.34516894223969     -3.40290999486231      0.87388864793250
  H   -7.46776033108105      2.25110733613365      0.57869435347920
  H   -7.20276720546916      0.47073259487485      0.64947357966234
  O   0.59598263996276     -0.22460930817551     -2.41124267721286
  O   -5.52105017445269      1.69256758584873      0.56687043706458
  H   -1.88335312076387     -3.25894036107780     -2.51237270472837
  O   -4.87516659979438     -0.14880925115704      1.64577924288313
  C   -6.85459927955265      1.45014348395466      1.00540946829275
