# Supplementary material for: Photophysical Properties of Free, Zinc‑, and Pyridine- Chlorin e6 Trimethyl Ester: A Computational Study with Vibrational Effects
Source: ACS Omega. 2026 Mar 24;11(13):20241–53. doi: 10.1021/acsomega.5c10268 (PMC13063191; doi:10.1021/acsomega.5c10268)
Supplement: Supplementary file 3 [file ao5c10268_si_003.zip › OPT_GEOMETRIES/ZnTMEe6/optT1.xyz]

88
Coordinates from ORCA-job opt
  C   5.13608198180003     -0.69148183074563      0.45410269879440
  C   4.60806735877573     -1.94269283674453      0.75356123764213
  N   2.84868844326251     -0.50944214961053      0.35016635943582
  C   -1.13483122108289     -3.42933261445861     -0.41368499837225
  H   1.33045674426490     -5.65557806914815      0.83621911388193
  C   3.17615816560772     -1.80552130402056      0.66990373631653
  H   6.15910832887659     -2.98313870342712      1.81246212548407
  H   4.67595416353949     -3.93364847254916      1.57466429720752
  C   4.00489292843976      0.17306090493857      0.21725000740808
  C   -0.85307543640802     -3.55003494533939     -1.92661654618997
  H   -0.47425324553254     -4.15039516248546      1.48098972623452
  C   1.00087950156614      3.26944700474244     -0.03406415813282
  H   0.22653054212617      1.00896192197265     -4.03071968428947
  C   4.08291826800427      1.57341848808196     -0.09108055150793
  Zn  0.94808622432271      0.21821182940136      0.09629520315586
  C   -4.33970457558492     -2.52029251787285      0.35083246013527
  C   3.03489045520963      2.44475657412620     -0.17434348156146
  O   -1.29228764526764     -0.99758374108504     -3.37668994319601
  H   1.13286654792722      1.67933780744021     -2.62306729351133
  N   1.69920998811992      2.11470873064987     -0.02145636192846
  C   1.90338359336289      4.41100122302254     -0.24712313753792
  H   5.10389640467706      4.50838323584309      0.33360611910504
  C   3.15804006101783      3.89834920717759     -0.34644835562781
  H   5.00344685143362      4.20896228244823     -1.40753498931583
  H   -3.32027034225379     -2.28346978621913     -1.46160082327872
  C   4.45032222581449      4.61535969532443     -0.54667659190237
  H   4.29080876355402      5.68780995597192     -0.71812852520154
  H   -0.78827925606196      4.38469958116267      0.19604183749241
  C   1.47392002846748      5.84485041774634     -0.27828488660800
  H   0.96654295863005      7.49708948608475      1.05308561824634
  H   0.54251724216416      5.89371201971821      1.69874560574214
  H   2.23881546250881      6.41933936213769      1.68053381033030
  O   -3.91514427868996     -3.20910253334559      1.24594113333844
  C   1.29407952582983      6.44870037716649      1.11735150321098
  H   2.21811335562036      6.43278556106205     -0.83588256989041
  H   0.53085417265713      5.93391318073060     -0.84046517500931
  C   6.52588296353987     -0.25375484445794      0.39885922346513
  H   6.67424022846498      0.83053326463610      0.41195232981550
  H   5.08027788394699      1.99244876140105     -0.21917388159325
  C   7.62591328751496     -1.01629377221406      0.33281839090151
  C   -3.51211275756452     -1.65992396874492     -0.57437419017818
  H   1.13859998906417     -2.58477615938136     -1.87934978021159
  C   5.33938243475058     -3.19326460812063      1.10907257624999
  H   5.79424119178999     -3.66724369528138      0.22328548208392
  H   0.54416788387445     -3.02344998743867     -3.47718678118470
  C   2.24778694719244     -2.84422221280710      0.81384523095174
  H   -0.09468462758499     -6.05595223398427     -0.13835180226866
  H   8.61481948217123     -0.55316836461356      0.30619454487172
  C   0.86904718232877     -2.76501982567585      0.61690548742798
  C   -0.26489457802764     -1.23914605877856     -2.79585463412858
  H   7.58981801388927     -2.10514687431563      0.28784509395281
  C   -0.37962068491449      3.37637817184101      0.15626197795877
  C   -2.20383186011936     -1.14288719293638     -0.02288712545044
  C   -6.51417917708229     -3.27205491379745      0.79488485677847
  C   -3.19508261999071      1.17187472033395      0.63848497346271
  O   -5.62451335629883     -2.50675334632697     -0.00709751853622
  C   -1.28764105908317      2.32502502348248      0.31172732840576
  H   -6.20771855259735     -4.32687224291396      0.82484158309485
  H   -6.53501469522696     -2.87673825278890      1.82045863649787
  N   0.15739352809742     -1.64511229537324      0.42830127575139
  C   -1.13804057561650     -1.98023326912540      0.02535848772651
  C   0.29961808285219      1.04329725002455     -2.93627277849424
  C   -0.01473969730338     -3.98803624080986      0.48907650419997
  H   -4.14377942480018     -0.84299749611655     -0.93984817501581
  H   2.65266983656746     -3.83561485670863      1.00822631676714
  H   -0.59577060507681     -4.59327789638710     -2.15324733092533
  H   1.25381225169294     -5.14488218651107     -0.86242518114170
  N   -0.97934512559901      0.98528000008046      0.15527330911046
  C   0.65883855723270     -5.27768443420597      0.05243283851639
  C   -2.68105512329222      2.46925876772482      0.61143273399211
  H   -4.11364663833157      3.98207689583770      0.08976173495784
  H   -3.96168214097382      3.69957646355520      1.82002773539956
  H   -2.08449236318472     -3.92664156753178     -0.19491508751503
  C   -2.11262419473500      0.28055482511011      0.30639293221904
  C   0.23381500906651     -2.63028238157264     -2.49508319161362
  H   -0.64123927283769      1.41669955354423     -2.51404277629201
  C   -4.51889398619771      0.77921100018264      1.12388415299322
  H   -6.69535152647267      1.25605583526126      2.57032154748381
  C   -3.38745880409958      3.75478935810714      0.88480326562955
  H   -2.68591334817294      4.59464585658018      0.96021958820517
  H   -7.50444417002437     -3.17792553325622      0.33562777474778
  H   -7.33619681688474      2.36148290867877      1.30247398754983
  H   -7.17120056545566      0.59836001605376      0.97875822834623
  O   0.59111677358684     -0.26557045936214     -2.42718605175423
  O   -5.43490970357986      1.74472600723698      0.98468301856254
  H   -1.77964050984422     -3.34368959435108     -2.48134380683502
  O   -4.78776674536783     -0.28650502449713      1.63940918269932
  C   -6.73416850798182      1.46614193081589      1.49231324226185
