# Supplementary material for: Photophysical Properties of Free, Zinc‑, and Pyridine- Chlorin e6 Trimethyl Ester: A Computational Study with Vibrational Effects
Source: ACS Omega. 2026 Mar 24;11(13):20241–53. doi: 10.1021/acsomega.5c10268 (PMC13063191; doi:10.1021/acsomega.5c10268)
Supplement: Supplementary file 3 [file ao5c10268_si_003.zip › OPT_GEOMETRIES/ZnTMEe6/optS3.xyz]

88
Coordinates from ORCA-job opt
  C   5.17359968351075     -0.70783284801601      0.43820048283142
  C   4.64100948291531     -1.95471754577304      0.67970303202184
  N   2.86432063989498     -0.50363774405045      0.37928089938593
  C   -1.14439060563957     -3.42532384627980     -0.38388807962322
  H   1.37506454053018     -5.67077261080601      0.71263397809086
  C   3.20055346385880     -1.80273652507577      0.62042221628602
  H   6.28602299809552     -3.04096413052846      1.52622143035048
  H   4.73471024327375     -3.91046314201422      1.57540185516121
  C   4.03532462719493      0.20234065567658      0.26296363015697
  C   -0.94982687688420     -3.53851152158189     -1.91353245984015
  H   -0.39993582404039     -4.17839827533552      1.46140757948922
  C   1.02271977182648      3.31182358778513      0.05367383152540
  H   0.12692356533746      1.07659294127725     -3.99065476878515
  C   4.12470453682169      1.56304093338980      0.02135827444304
  Zn  0.97792055153623      0.24776071333262      0.19883065075651
  C   -4.26411497274794     -2.49005650584122      0.62512166846289
  C   3.04943627708977      2.48185087886384     -0.04759977447815
  O   -1.44560862825774     -0.95936846352954     -3.28552015658688
  H   1.02785724291196      1.68521223569002     -2.55174091008551
  N   1.73370872752881      2.14637343454752      0.08782023127999
  C   1.90590676010968      4.43128644869945     -0.13216518927512
  H   5.11875583648566      4.54117289775292      0.53529979201935
  C   3.18846131579039      3.90514094425321     -0.19849746840554
  H   5.07063207033551      4.23801779108138     -1.20653561580873
  H   -3.36692669421410     -2.37021586870882     -1.26582585953438
  C   4.48274419175223      4.63201789640572     -0.36156115535561
  H   4.31776543439487      5.70326368422610     -0.54044574468498
  H   -0.81769568565396      4.38171274514137      0.23471476492856
  C   1.49314628288775      5.86971514596022     -0.17679301721540
  H   1.04570403903158      7.55866619006314      1.13707630522500
  H   0.59958775098929      5.97211717934074      1.81260416169388
  H   2.30570430752492      6.46226587296489      1.75849583941548
  O   -3.76255366976484     -3.05405922530687      1.56597206821722
  C   1.35221754553509      6.50385980869253      1.21064681117300
  H   2.23077994724768      6.44109851128175     -0.76170885418701
  H   0.53779298737737      5.96679161001378     -0.71768588206081
  C   6.56424808136309     -0.28223738308024      0.38608315210231
  H   6.73885060056433      0.78060469489555      0.58483710623157
  H   5.12389413420757      1.98517195753463     -0.08673738742663
  C   7.63295895610087     -1.04535805058394      0.11500561228686
  C   -3.52012345440320     -1.68736553450451     -0.41647893524599
  H   1.04758573555618     -2.59315361287030     -1.95209593935407
  C   5.35466655476259     -3.23174560555645      0.97396653885742
  H   5.63155908310044     -3.76983997020632      0.05185693014394
  H   0.37575853368012     -3.00916011746301     -3.52580730948391
  C   2.28189703877148     -2.85794577189433      0.72349767365526
  H   -0.09794173174156     -6.06357712344425     -0.19080899981330
  H   8.63672237784890     -0.61409808339802      0.11902822459490
  C   0.90723111626671     -2.78611071539093      0.56376794910239
  C   -0.38259357801331     -1.22209609705851     -2.77989851088565
  H   7.54917627274761     -2.10399729280245     -0.13656033766629
  C   -0.38033389353867      3.38351215680908      0.20834767431492
  C   -2.19489209587921     -1.11501027351557      0.02212797835390
  C   -6.37855470061518     -3.28582351770384      1.24982577564889
  C   -3.21132169091034      1.19750453133952      0.52563752725931
  O   -5.56110153406916     -2.57013359471640      0.33146756635711
  C   -1.26347890241584      2.32068248774167      0.32800852172718
  H   -6.01125013334302     -4.31258279128058      1.38365884441637
  H   -6.38567948188962     -2.77763145935521      2.22452085220153
  N   0.16953625543106     -1.65549973880420      0.42790879566059
  C   -1.10219368644796     -1.97505219892949      0.05248367225454
  C   0.20155568651246      1.05510657153574     -2.89534229870671
  C   0.01616330492493     -4.00108537080413      0.45150013840299
  H   -4.18964636414373     -0.91496847004185     -0.80945982327365
  H   2.70115857433427     -3.85325300810057      0.86084931113158
  H   -0.71535935162392     -4.58327144965987     -2.15792494483834
  H   1.21211163155646     -5.14418888856459     -0.97510287515289
  N   -0.94535094966717      0.98520219794732      0.23276223287035
  C   0.66425775865695     -5.28643613330215     -0.03259081932215
  C   -2.69487651434651      2.47305536184145      0.52437352163047
  H   -3.27697358863748      4.41696389432532     -0.15647956997354
  H   -4.43350362609488      3.66044337503431      0.96057994727280
  H   -2.08559867376551     -3.91545150537805     -0.11617262513044
  C   -2.10606530227310      0.27666082934699      0.30188101423989
  C   0.11489360159749     -2.62338562462011     -2.52659287900720
  H   -0.74274857542613      1.39751200229735     -2.45548637593234
  C   -4.57465823188046      0.81982646997171      0.93926770639402
  H   -6.96233079327274      1.42416972983493      1.93455848351629
  C   -3.36822553785360      3.78349254266749      0.74125104863882
  H   -2.89259733219375      4.33615123132978      1.56653795851364
  H   -7.38753728689806     -3.29573232387832      0.82330705322749
  H   -7.48964701652107      2.08287226429613      0.34340498015794
  H   -7.14582590764527      0.32520269047574      0.53601625385246
  O   0.50944816736226     -0.27203552204051     -2.45383974131244
  O   -5.52022835653996      1.61860389551703      0.44167525483104
  H   -1.90266056565079     -3.31853133798147     -2.41609878020818
  O   -4.83149183851675     -0.10273473163228      1.68131152472268
  C   -6.85943263371376      1.34012956022832      0.84393676117468
