# Supplementary material for: Photophysical Properties of Free, Zinc‑, and Pyridine- Chlorin e6 Trimethyl Ester: A Computational Study with Vibrational Effects
Source: ACS Omega. 2026 Mar 24;11(13):20241–53. doi: 10.1021/acsomega.5c10268 (PMC13063191; doi:10.1021/acsomega.5c10268)
Supplement: Supplementary file 3 [file ao5c10268_si_003.zip › OPT_GEOMETRIES/ZnTMEe6/optS2.xyz]

88
Coordinates from ORCA-job opt
  C   5.13235253465516     -0.69643241943760      0.46119318742889
  C   4.59313879019809     -1.95531283480670      0.72996362738342
  N   2.84253731804293     -0.52880122362004      0.30434441260953
  C   -1.14449854457702     -3.43432616035985     -0.45205882183554
  H   1.31144037389228     -5.68929157645913      0.75822381100080
  C   3.17571091649820     -1.81082846339661      0.61601075420929
  H   6.08237869414417     -3.01828577979658      1.85864610541443
  H   4.63880149384949     -3.97791161879348      1.47982900148685
  C   4.00979837547715      0.17736058536566      0.21410166895695
  C   -0.87094179598933     -3.51796240750569     -1.96958231149707
  H   -0.49674016307552     -4.18843313261687      1.42799804657790
  C   0.98220954053718      3.28455148834615     -0.03986974951494
  H   0.26080298537720      1.05320707106121     -4.01408529520593
  C   4.08085831754979      1.55539634863601     -0.05103172869938
  Zn  0.94661715964035      0.23117198904853      0.08332028159325
  C   -4.28272941894255     -2.54290557434455      0.44666135446236
  C   3.01269287379053      2.44530225323790     -0.13253406767166
  O   -1.32267721785753     -0.91323695548000     -3.31324661346226
  H   1.18230462194687      1.70825949593856     -2.60898968371568
  N   1.69824806741394      2.11433343063955      0.01067562013207
  C   1.88800234458112      4.40807036877648     -0.24474451766289
  H   5.08613258635291      4.49835342705763      0.40742956659567
  C   3.15013651047310      3.88382436876618     -0.30774110176221
  H   5.01928524224752      4.19524972304754     -1.33474430365981
  H   -3.33405065477278     -2.32869382057191     -1.41340896895526
  C   4.44821577631977      4.60017687391949     -0.48493099873368
  H   4.29165787567682      5.67224497665861     -0.66220955946676
  H   -0.80403605227642      4.38605358594270      0.11340801955283
  C   1.47905580285132      5.84738969917375     -0.29931917772173
  H   1.01870543107771      7.53163883916342      1.01075556199118
  H   0.56963373049333      5.94496013927602      1.68306609015781
  H   2.27541783640242      6.43833033210006      1.64269057499605
  O   -3.80132715250172     -3.15225789723454      1.36922945086687
  C   1.32612962324377      6.47796120106610      1.08772766394691
  H   2.22499370450359      6.41410822258284     -0.87655622954433
  H   0.53068289506288      5.94204555147181     -0.85085356130697
  C   6.52165166529475     -0.26186547801071      0.44439751468042
  H   6.66920093869201      0.82246335949805      0.42483885764493
  H   5.07555409316093      1.98817034790559     -0.15579456362708
  C   7.62681836314175     -1.02211719951939      0.44356627398073
  C   -3.51913008468843     -1.68546587144966     -0.53895579244753
  H   1.12103740573816     -2.55774370691598     -1.90552297250795
  C   5.31925520776626     -3.21020960518860      1.08908546259874
  H   5.84425506379371     -3.64429192873235      0.22206575763394
  H   0.51920418101754     -2.94528895363943     -3.51202424541668
  C   2.22900304338434     -2.86577583768709      0.73210727772256
  H   -0.12919173381872     -6.08193055881277     -0.19633234112385
  H   8.61401163013267     -0.55437924909512      0.43336435447738
  C   0.86553403087332     -2.80362687567571      0.57912404420471
  C   -0.28057315817722     -1.18156231572935     -2.77291009782195
  H   7.59794367368354     -2.11196144825070      0.43876609180115
  C   -0.38534601126074      3.37979982117520      0.10849378217573
  C   -2.21445775040627     -1.12792992027997     -0.03888951531348
  C   -6.40954323910734     -3.36888619824689      0.97633513552469
  C   -3.22023666119856      1.17156188925081      0.58721481907713
  O   -5.56843000725560     -2.61628242712522      0.11086376378226
  C   -1.31363252871775      2.31940623909278      0.26645750619211
  H   -6.04272787139623     -4.39908928563599      1.08223559013139
  H   -6.44744299914955     -2.89755862673618      1.96871471315707
  N   0.12181375880618     -1.66633306055798      0.44014099756597
  C   -1.12680184292228     -1.98971738206861      0.01478744367593
  C   0.33486000939242      1.09016317346644     -2.91985357931010
  C   -0.03061654686882     -4.01637077827581      0.44027923258614
  H   -4.18478004044598     -0.89417040684413     -0.89727053132651
  H   2.64698146834678     -3.86103957962350      0.87991789761874
  H   -0.61133148496419     -4.55506042372693     -2.22100630974444
  H   1.21152056208433     -5.17005638055889     -0.93636440762077
  N   -0.99842328742680      0.98817656752048      0.12203938929189
  C   0.62889440219815     -5.30607550820423     -0.01383521222261
  C   -2.69460616566386      2.47208946544645      0.55549631114239
  H   -4.13658124010432      3.98617878816645      0.03786661889448
  H   -3.95882012175752      3.72148520285826      1.76876005374272
  H   -2.09475187435815     -3.93300144906563     -0.24081144450536
  C   -2.14269087745561      0.27655759428482      0.27834110525699
  C   0.21286321843312     -2.58236461643953     -2.51692278736586
  H   -0.59741028218898      1.48345677813637     -2.49767345884989
  C   -4.54901432731031      0.79553993524432      1.06933630021409
  H   -6.71906457761164      1.30536690439250      2.51566100182655
  C   -3.39931879574934      3.76243422961962      0.82352392448235
  H   -2.69569874292721      4.60231081065432      0.88161990151092
  H   -7.40542115479306     -3.36524065794926      0.51987969978112
  H   -7.34449116441289      2.41739967176701      1.24615363713565
  H   -7.20494216044628      0.65155342515636      0.92598047089590
  O   0.60021663776942     -0.22544723343228     -2.40905182017291
  O   -5.45236390210175      1.77377632970223      0.92907093685159
  H   -1.79934188964154     -3.30110455989308     -2.51757878973594
  O   -4.83816543285663     -0.26689060918808      1.58324199535924
  C   -6.75473981883247      1.51407649236835      1.43716189754836
