# Supplementary material for: Photophysical Properties of Free, Zinc‑, and Pyridine- Chlorin e6 Trimethyl Ester: A Computational Study with Vibrational Effects
Source: ACS Omega. 2026 Mar 24;11(13):20241–53. doi: 10.1021/acsomega.5c10268 (PMC13063191; doi:10.1021/acsomega.5c10268)
Supplement: Supplementary file 3 [file ao5c10268_si_003.zip › OPT_GEOMETRIES/ZnTMEe6/optT2.xyz]

88
Coordinates from ORCA-job opt
  C   5.10674531697866     -0.68158267369222      0.49000784695557
  C   4.56191373775367     -1.95271228960712      0.75118392362586
  N   2.82376528087930     -0.52287947461799      0.31391320199227
  C   -1.15933191501937     -3.45112227445994     -0.50074689831023
  H   1.30605426451638     -5.70923095804671      0.68702230916687
  C   3.15831151025659     -1.80878953189448      0.62222318917496
  H   5.85896506523371     -3.10277403073613      2.03362902838327
  H   4.61938555543781     -4.06233671398568      1.21073589942282
  C   3.99132412048324      0.17986330234211      0.22527184220422
  C   -0.89541634605632     -3.52955544668465     -2.02077505807622
  H   -0.50699222364189     -4.22148486256646      1.37098380518178
  C   0.98513180501529      3.30033173126226     -0.08443636537475
  H   0.22616562242129      1.05060155763834     -4.05280520203483
  C   4.07250264252707      1.56248758135904     -0.05788935053155
  Zn  0.94761222750629      0.23290847288989      0.07153159041612
  C   -4.27445672050528     -2.54802109135517      0.43125786282039
  C   3.01216352380211      2.45747254968503     -0.16524946489952
  O   -1.35498806811833     -0.91091586423764     -3.32435356367233
  H   1.19357579695104      1.68435708187538     -2.66927345588858
  N   1.70260205633363      2.12821227144664     -0.03450914909835
  C   1.89450731665400      4.42365444435790     -0.29271490396401
  H   5.08313141573846      4.51555213494014      0.38136856128693
  C   3.15300912482874      3.89876219982417     -0.34783130014164
  H   5.03420046426413      4.19194627615474     -1.35774895026214
  H   -3.35707115458752     -2.31065071936250     -1.44581502941224
  C   4.45530299050982      4.60879495166246     -0.51908983192457
  H   4.30415070766987      5.67925878886239     -0.71055721386425
  H   -0.80340337056912      4.38560231196355      0.08257035626361
  C   1.48417953409582      5.86248355900569     -0.35335917543440
  H   1.02158199686100      7.55285385261108      0.94714895884620
  H   0.57332566171498      5.97022196301822      1.62860254635629
  H   2.27886341182413      6.46429807277132      1.58575964229203
  O   -3.77608558456435     -3.16371325918636      1.34080252241991
  C   1.32975557626902      6.49987128589238      1.03025279274418
  H   2.23018874862971      6.42708257254064     -0.93258969773942
  H   0.53605382761179      5.95327764007765     -0.90597746506140
  C   6.49508158347008     -0.24828473749915      0.47592041030455
  H   6.64846940220067      0.79796792988342      0.19495695331940
  H   5.07040001674743      1.98884493788491     -0.15301787120109
  C   7.59785593165179     -0.95848236615539      0.75868323317772
  C   -3.52877104158348     -1.68170289613011     -0.55842646654184
  H   1.10225342772251     -2.57950420705630     -1.97175290733618
  C   5.29737398939402     -3.20789420972023      1.09170282988474
  H   6.03023789632273     -3.47064024012079      0.31259957897252
  H   0.48184361765878     -2.95504142256009     -3.57404668668901
  C   2.20990862736189     -2.87847562521952      0.70545792846062
  H   -0.13491458268826     -6.10144691341799     -0.26711925313352
  H   8.58110060719642     -0.48675403953246      0.69904750449686
  C   0.85539442788955     -2.82896502459790      0.53255003192733
  C   -0.30005555550187     -1.18961466517645     -2.81393932545604
  H   7.57271536996495     -2.00617665174478      1.05581280176224
  C   -0.37365550257276      3.38413640537898      0.08198188211443
  C   -2.21431266492140     -1.13719740602155     -0.06525920823592
  C   -6.39325053440772     -3.36433593799821      1.00331086564884
  C   -3.19457879851015      1.15601295616773      0.61541569786857
  O   -5.56617268127875     -2.61599179648900      0.12059641368376
  C   -1.29992294252179      2.30751482994182      0.26604570728210
  H   -6.02915635626957     -4.39612402362492      1.10293611862193
  H   -6.40859818984175     -2.89155398878302      1.99565747234640
  N   0.11383221633270     -1.68555504740224      0.38665138089497
  C   -1.13475331579687     -2.00734492893185     -0.02945417585324
  C   0.33146967387776      1.07687011348478     -2.96068587144052
  C   -0.04240078921089     -4.03942156336219      0.38468283193564
  H   -4.19668354111690     -0.88270476099064     -0.89366288793840
  H   2.63370577416851     -3.87236509538640      0.84800412592093
  H   -0.64061137447480     -4.56692000090615     -2.27606724815242
  H   1.20041764967967     -5.17805696281206     -1.00359595877087
  N   -0.98856357645426      0.98165991409909      0.09783360814624
  C   0.62009308296610     -5.32352830461581     -0.08091454130780
  C   -2.66346078208617      2.46044049350761      0.59135896138887
  H   -4.14398948028053      3.96520919660672      0.15507551761634
  H   -3.86546604851758      3.70432977416380      1.87292389869125
  H   -2.11000373289729     -3.94716483253014     -0.28601349433886
  C   -2.13092547308226      0.26874929121159      0.27090062237131
  C   0.18737960201721     -2.59612640840853     -2.57387948523681
  H   -0.58425931836908      1.47658720054139     -2.50904969284565
  C   -4.51776608401220      0.78125749993800      1.11568353303388
  H   -6.64501318676542      1.27342108633597      2.62380170509225
  C   -3.36192227350155      3.74705754766894      0.89672204081892
  H   -2.66155636788245      4.59130004210834      0.91565610739956
  H   -7.39815346854404     -3.35627288796676      0.56714364515366
  H   -7.28700055537592      2.43102502407057      1.40414405938044
  H   -7.18117438669177      0.67365493239374      1.02906636686068
  O   0.59729416072927     -0.24485659495754     -2.46786467245186
  O   -5.41308968580177      1.77156314204939      1.01949435949082
  H   -1.82713783199585     -3.30883851474408     -2.56158664139073
  O   -4.80910342602068     -0.29042064080408      1.60821259800461
  C   -6.70565542808161      1.51447396648153      1.55322179238556
