# Supplementary material for: Photophysical Properties of Free, Zinc‑, and Pyridine- Chlorin e6 Trimethyl Ester: A Computational Study with Vibrational Effects
Source: ACS Omega. 2026 Mar 24;11(13):20241–53. doi: 10.1021/acsomega.5c10268 (PMC13063191; doi:10.1021/acsomega.5c10268)
Supplement: Supplementary file 3 [file ao5c10268_si_003.zip › OPT_GEOMETRIES/ZnTMEe6/optT3.xyz]

88
Coordinates from ORCA-job opt
  C   5.18837221130229     -0.70651694570752      0.40307814346617
  C   4.66333767557163     -1.94716252636188      0.66044154905154
  N   2.88047737996939     -0.49199329290012      0.39276034811009
  C   -1.13305747958306     -3.42659955703895     -0.34915373519175
  H   1.39763848850313     -5.65172897268329      0.76274406729358
  C   3.21322257185040     -1.79498924911498      0.62681616460400
  H   6.34703195607982     -3.03300265256413      1.42566198070084
  H   4.78786289379923     -3.87397875652124      1.60847641403482
  C   4.04699790666986      0.20549279264428      0.25018593264727
  C   -0.95071641048534     -3.57192896375062     -1.87653690429064
  H   -0.37275095397577     -4.15405878632233      1.50257808431540
  C   1.03063533829342      3.32600342416717      0.06397566466046
  H   0.03539132390167      1.05945375298959     -4.00236308832947
  C   4.14022056051422      1.56461745590531      0.00549654875463
  Zn  0.98920050250791      0.25437905595252      0.20844924616207
  C   -4.26112398995544     -2.46801651487001      0.65312547955705
  C   3.05459113560362      2.49845189522303     -0.04784986782510
  O   -1.48725478576318     -1.04912594351485     -3.33791199377559
  H   0.85907622569954      1.68421085402756     -2.52431570090537
  N   1.74626027451778      2.15492342900888      0.06773547913338
  C   1.90760216570070      4.44139407584192     -0.08322507633058
  H   5.10167143780912      4.57322084120743      0.62903466106858
  C   3.19623206301494      3.91487566071191     -0.15497708647207
  H   5.10339105143948      4.26580181720321     -1.11331631126557
  H   -3.36217120967762     -2.39092266536739     -1.23902057026394
  C   4.48995436140146      4.65356038413090     -0.28470605562681
  H   4.31914199573813      5.72267701698450     -0.47091279656196
  H   -0.81844415424871      4.37949039335721      0.25479259324863
  C   1.50519240251454      5.88491987792323     -0.08532902999154
  H   1.11952256011075      7.55020510414952      1.27762846181446
  H   0.67479129331235      5.95389054892109      1.93086987976719
  H   2.38382828435350      6.42609256455411      1.83576704802276
  O   -3.76414362186547     -3.01229363033221      1.60798269942101
  C   1.41489637438888      6.49057031062150      1.31788751254534
  H   2.22873438105353      6.46218795185875     -0.68189240498413
  H   0.53520096857489      6.00162435627950     -0.59409259097678
  C   6.58209299503336     -0.28413542634290      0.31688296451499
  H   6.77368746496066      0.76785280604207      0.55290356833386
  H   5.13886018429288      1.98478693662564     -0.10968049514747
  C   7.62771170872891     -1.04636616242405     -0.02704901402467
  C   -3.51132776320815     -1.69153100850796     -0.40302173000666
  H   1.03328455492951     -2.59903630687194     -1.95441942161286
  C   5.37709796286568     -3.22517814945760      0.94594263024657
  H   5.57876490696019     -3.79476636222799      0.02348744668846
  H   0.35556730351013     -3.06884764329592     -3.51261991345043
  C   2.30369827623797     -2.84494455208441      0.74401827198572
  H   -0.07465110214440     -6.05520332745205     -0.13704321891042
  H   8.63675071258702     -0.62798675105043     -0.04720405089622
  C   0.92186728726037     -2.76810115414270      0.58145905130527
  C   -0.42706051149376     -1.27370745882032     -2.80766578195152
  H   7.51833977982598     -2.09280906895582     -0.31792798201892
  C   -0.37608450649375      3.38369640801382      0.22253698635835
  C   -2.18290071209904     -1.11735173487614      0.02889443834817
  C   -6.38066173864562     -3.23477924137086      1.29672401085654
  C   -3.20704698259361      1.19953143160506      0.49907790249534
  O   -5.55871975848074     -2.54839107276551      0.36031215710782
  C   -1.25342494276409      2.31986504203024      0.33505881142662
  H   -6.02150566001776     -4.26089232636924      1.45531775007141
  H   -6.38217733492962     -2.70271612312288      2.25862456360895
  N   0.19502593712692     -1.64006351448839      0.42057954129536
  C   -1.09288003186929     -1.96927523908747      0.06176830343176
  C   0.07496861108958      1.02222400171541     -2.90546597087664
  C   0.03386204924048     -3.98703905541403      0.48814673427469
  H   -4.17611277098710     -0.92445229797101     -0.81449867175935
  H   2.72074651980602     -3.83891282880079      0.89475118038158
  H   -0.70803790924098     -4.61907192916042     -2.10092796689121
  H   1.23256096506929     -5.13980904786444     -0.92926873448480
  N   -0.93398474609143      0.98832863742021      0.25757507333237
  C   0.68569657935519     -5.27506051873176      0.01482437776622
  C   -2.69421596492130      2.47140038146713      0.50206554889995
  H   -3.25895577655614      4.41283357286727     -0.19525134034030
  H   -4.45336013931296      3.64982572556308      0.87643209122179
  H   -2.07174861344089     -3.91179727359867     -0.06374967005184
  C   -2.09549601215366      0.27681882528821      0.30272468368935
  C   0.09805238624877     -2.65936966280502     -2.52233037597507
  H   -0.89841394583828      1.31400386080464     -2.49310952994614
  C   -4.58407100762947      0.82944297424477      0.88206826664883
  H   -7.01301907110046      1.45655707677933      1.73810413885402
  C   -3.38096436393434      3.77868849701341      0.69733565084849
  H   -2.93956201052629      4.32993186222811      1.54157894191341
  H   -7.39032497782750     -3.24690349889764      0.87188793990465
  H   -7.48317765544089      2.01977046128810      0.09292390628852
  H   -7.13515596450596      0.27890358007495      0.39765151822542
  O   0.42833152334250     -0.29607018212454     -2.47399865914738
  O   -5.51571232821487      1.57889928837278      0.29257496931869
  H   -1.90997418924834     -3.37322757674821     -2.37570198230932
  O   -4.85733680463687     -0.04482866077554      1.67354768703363
  C   -6.86824359076542      1.31197768054876      0.65872865753644
