# Supplementary material for: Photophysical Properties of Free, Zinc‑, and Pyridine- Chlorin e6 Trimethyl Ester: A Computational Study with Vibrational Effects
Source: ACS Omega. 2026 Mar 24;11(13):20241–53. doi: 10.1021/acsomega.5c10268 (PMC13063191; doi:10.1021/acsomega.5c10268)
Supplement: Supplementary file 3 [file ao5c10268_si_003.zip › OPT_GEOMETRIES/ZnTMEe6/optS0.xyz]

88
Coordinates from ORCA-job opt
  C   5.18767732511786     -0.67946511160752      0.45612963126740
  C   4.66396292297594     -1.92137826057552      0.69875428540035
  N   2.87779204698215     -0.48898794356959      0.39652676870724
  C   -1.12547482121117     -3.44933804690714     -0.34992928494035
  H   1.43270899528614     -5.65165883239955      0.74266265824245
  C   3.21159848010497     -1.77337001333768      0.63280198183679
  H   6.35820261491729     -3.00338354392718      1.44980094293456
  H   4.79426398830130     -3.81328305622200      1.71115637657993
  C   4.04989564178319      0.22636359876600      0.27959116936115
  C   -0.96379444264081     -3.60499536238204     -1.87756281822640
  H   -0.34380610307971     -4.16783461865411      1.49707947649617
  C   1.02940735321969      3.30894396124498      0.01765826012395
  H   -0.05678500086128      1.02302369773260     -4.04975303674516
  C   4.13530752160467      1.57544111957452      0.04317766673779
  Zn  0.98581351920639      0.24400717649619      0.19234415541540
  C   -4.25648674100865     -2.49370281029369      0.59036369689517
  C   3.05513530090449      2.48547007131987     -0.04692982338056
  O   -1.54797647816344     -1.08808240703224     -3.33356045268068
  H   0.82205314625195      1.65165403025393     -2.60585341946557
  N   1.75008813904966      2.14175943528723      0.03174629084127
  C   1.92195579377481      4.43710088291543     -0.10729205462540
  H   5.10832593935594      4.50703613675629      0.66023340813904
  C   3.19664650016947      3.91794806422387     -0.14918508311746
  H   5.09767762999136      4.30624374642796     -1.09841476051863
  H   -3.32402696226212     -2.39054521670455     -1.28211151986949
  C   4.49564728248204      4.65236676768692     -0.24374398918816
  H   4.33416529343940      5.73196105492314     -0.36348550996319
  H   -0.78257127985085      4.37937057981830      0.17265821331678
  C   1.51378822420656      5.87901406214639     -0.10571395390265
  H   1.08543701203350      7.52078686322343      1.26945457002863
  H   0.63603526271764      5.91367313570417      1.89182712808288
  H   2.34402757318974      6.39779534787100      1.84262673676732
  O   -3.78373489079914     -3.05147595843101      1.54999049813774
  C   1.38679306186209      6.46297790142238      1.30386918149669
  H   2.25024501040986      6.46471937100247     -0.67675475274131
  H   0.55680323324276      5.99585363520712     -0.63740793203746
  C   6.58499926220551     -0.25494738882849      0.39457384592261
  H   6.77958333238847      0.78596277175433      0.67298244305894
  H   5.13365494265990      2.00540834828465     -0.03909490323852
  C   7.62398751223501     -1.01008394368491      0.02090113398107
  C   -3.48591987256309     -1.70279394571999     -0.43917871955267
  H   1.00819385251754     -2.61481216274502     -1.99185063091600
  C   5.37191775941638     -3.19809197669079      1.00708857455234
  H   5.53441206251610     -3.80505697622590      0.10114189968683
  H   0.31352449516265     -3.10019703456869     -3.53732688826997
  C   2.30847131098781     -2.84013234594896      0.73734392066100
  H   -0.04502119295825     -6.07308557067295     -0.13993268355404
  H   8.63653019195057     -0.59962684239269      0.01543151463956
  C   0.93689472780760     -2.77571173363276      0.56449311196415
  C   -0.47272333133729     -1.30678175633288     -2.83115446546739
  H   7.50473044654594     -2.04376968919890     -0.31011105274181
  C   -0.35235270485326      3.37771230693856      0.15966532360402
  C   -2.16136710727492     -1.13529117133947      0.01666307859468
  C   -6.38691697813469     -3.28534798315059      1.16419987283855
  C   -3.18181925279042      1.18957357463517      0.48674768443230
  O   -5.54580198642741     -2.57923111564862      0.26134043189391
  C   -1.25340325445960      2.32507558062606      0.28984676323924
  H   -6.02989126644631     -4.31420961886259      1.31051032404859
  H   -6.41231599948332     -2.77404503929546      2.13702658154062
  N   0.20422394976722     -1.65676585252278      0.40255098190440
  C   -1.08493224000362     -1.98516903493455      0.05493990133543
  C   0.02357919594619      0.98880111766451     -2.95490239484590
  C   0.05088882221096     -4.00065234171565      0.47826239463900
  H   -4.14359085417609     -0.92827654542787     -0.84705671749529
  H   2.73798171738358     -3.82928753983328      0.88414636911144
  H   -0.71225985242736     -4.65103677549671     -2.09744656034713
  H   1.24427576699580     -5.14524792735807     -0.94792747485449
  N   -0.93191276552344      0.98297560059124      0.21049822584630
  C   0.70840788207953     -5.28434993852210      0.00183965767558
  C   -2.66748652546023      2.47676025116493      0.46600485956289
  H   -4.00401509731172      3.99335693438912     -0.25627979934915
  H   -4.10453674044565      3.71246716213676      1.48000959990035
  H   -2.05774222703661     -3.93614209701486     -0.04732945141909
  C   -2.07675002337037      0.27749774727216      0.28171425110077
  C   0.06572395083045     -2.68713317423449     -2.54592927536913
  H   -0.93283404537537      1.28304389910106     -2.50665431069507
  C   -4.54798245261101      0.83897891605880      0.89968489908987
  H   -6.87217987060520      1.51874257436522      1.99385087391018
  C   -3.40249259471863      3.76595026461988      0.63665669830929
  H   -2.71881756520812      4.60547065753444      0.81254157261580
  H   -7.38674799599908     -3.29103615664283      0.71628874387624
  H   -7.40307750338673      2.29139368470758      0.45667521405323
  H   -7.15567919234451      0.50958278130726      0.54657496380107
  O   0.39143932997991     -0.32703576040647     -2.53189490365909
  O   -5.46171995857599      1.71491491483260      0.47269419074065
  H   -1.93127507936918     -3.42272566603274     -2.36690073830683
  O   -4.84314121795533     -0.11201124177978      1.59118966768786
  C   -6.80203985565801      1.48884680091711      0.89759669485660
