# Supplementary material for: Photophysical Properties of Free, Zinc‑, and Pyridine- Chlorin e6 Trimethyl Ester: A Computational Study with Vibrational Effects
Source: ACS Omega. 2026 Mar 24;11(13):20241–53. doi: 10.1021/acsomega.5c10268 (PMC13063191; doi:10.1021/acsomega.5c10268)
Supplement: Supplementary file 3 [file ao5c10268_si_003.zip › OPT_GEOMETRIES/ZnTMEe6/optS1.xyz]

88
Coordinates from ORCA-job opt
  C   5.18334261571769     -0.68944862027704      0.41535075140265
  C   4.65537872933787     -1.95070600491925      0.65835820452014
  N   2.88852994080278     -0.49729307954560      0.36124294526841
  C   -1.13480626318815     -3.42960691888184     -0.36499811892454
  H   1.37381184660745     -5.66175649744157      0.78343749342402
  C   3.22473930985010     -1.80524945229775      0.60389879432299
  H   6.21483423774798     -3.05341009689714      1.64284374209435
  H   4.72739077242569     -3.98450267272146      1.36910553193662
  C   4.04604628703511      0.19926713931374      0.24130233895204
  C   -0.94274436944817     -3.58521711876084     -1.89030807045324
  H   -0.38918365457945     -4.13994167398384      1.49618146925540
  C   1.03058463486332      3.29201363526923      0.02741983632578
  H   0.03389703983848      1.03066024581952     -4.04171834830007
  C   4.12557919032426      1.59112024008157     -0.00054642769797
  Zn  0.98734050560243      0.23649444287036      0.17745968475395
  C   -4.26954511057466     -2.48882451688061      0.56391087600704
  C   3.06446262799310      2.46679624804942     -0.07363715650940
  O   -1.47475499482424     -1.07577214618786     -3.37709239527817
  H   0.86607122849873      1.66551316577263     -2.57284821317464
  N   1.73813375809933      2.13002967329562      0.03179845323026
  C   1.93643344142873      4.43641797106744     -0.12923875241766
  H   5.12368074063701      4.49549821768612      0.55383683810663
  C   3.19431286220504      3.92481269320928     -0.19968848775679
  H   5.06710108983991      4.26983011867073     -1.19982013006194
  H   -3.33888035439504     -2.36131889821228     -1.30890884135636
  C   4.49331240134803      4.64325997418808     -0.33741598357771
  H   4.34261062099487      5.72260766253383     -0.46801021413282
  H   -0.77153277791003      4.39247077875338      0.18753311028448
  C   1.50914368490385      5.87086562490220     -0.13557128901191
  H   0.97495385453668      7.49063888815388      1.22531641463618
  H   0.53085600975361      5.87206998100394      1.81832117532072
  H   2.22868059415540      6.39240481734155      1.85492916708191
  O   -3.79234077696853     -3.06179053097072      1.51257377119306
  C   1.29779892583038      6.43984509397908      1.27036688856327
  H   2.26695516804180      6.47067021631921     -0.66121377735042
  H   0.57958311897355      5.97541910868273     -0.71706963971399
  C   6.56892537183711     -0.25250561540351      0.35289604900897
  H   6.71885219380990      0.83101035923328      0.39218852748400
  H   5.12091971837198      2.02237543285987     -0.09659803156908
  C   7.66980429305120     -1.01322727514041      0.24906250593835
  C   -3.50008558305241     -1.68440040420981     -0.45631974771170
  H   1.03875518245868     -2.60943646040350     -1.96224719318020
  C   5.38744840627882     -3.22124675920393      0.93651506634559
  H   5.83270536927508     -3.64996104763527      0.02270739844195
  H   0.37338627753045     -3.09369967904585     -3.52161585507486
  C   2.29589014128885     -2.85683664580310      0.71127791927781
  H   -0.10177070606877     -6.06541464952972     -0.11132739076352
  H   8.65787179234775     -0.54805312617243      0.21975557324699
  C   0.92397729816032     -2.77804789801312      0.56060972259214
  C   -0.41830918903515     -1.29432029729737     -2.83698096517409
  H   7.63406745709726     -2.10054217463580      0.17499620299613
  C   -0.35000173376956      3.38876185250462      0.17394548603001
  C   -2.17758797051392     -1.12269967688595      0.00747785890703
  C   -6.39881008821765     -3.28715071119390      1.13283617750006
  C   -3.19021922715453      1.19712188189926      0.52568017444670
  O   -5.55955185899488     -2.56929209947233      0.23746277040206
  C   -1.25387098831828      2.32650653556287      0.30734314710392
  H   -6.03550196431611     -4.31445589365214      1.27399666223361
  H   -6.43080884788625     -2.78176231989551      2.10863346591990
  N   0.19236629494867     -1.64277527986318      0.40063342284632
  C   -1.09251502176632     -1.97153341829345      0.04251893509732
  C   0.07897220668647      1.00190494956200     -2.94483868673606
  C   0.02612356099934     -3.98981114369469      0.48261516494028
  H   -4.15778167928068     -0.90374930812740     -0.85297912348992
  H   2.70812322119005     -3.85338293746547      0.85815412045451
  H   -0.69651569807634     -4.63367567627568     -2.10404482123117
  H   1.21478616610403     -5.17358754377416     -0.91603299580618
  N   -0.93495291903756      0.99127283675312      0.21632881933811
  C   0.66587923367152     -5.29021834054294      0.02919487093251
  C   -2.67233456739102      2.48211291043229      0.50764375999026
  H   -3.91374540254266      4.07734679054501     -0.22100197725279
  H   -4.15144186976723      3.69871849511273      1.48345091615009
  H   -2.07745876521383     -3.90827513857555     -0.08303665801421
  C   -2.08607964456348      0.28134124886962      0.29552995296983
  C   0.10795998924883     -2.67630170013076     -2.53676001154513
  H   -0.89161841512550      1.29839998318792     -2.52925556868748
  C   -4.54824563848622      0.83641398200397      0.94788143109316
  H   -6.85847174779697      1.47419425548516      2.09786646458353
  C   -3.38673416780150      3.77770083010439      0.69937948991156
  H   -2.69508803808441      4.58535921357256      0.97051122160728
  H   -7.39726156078207     -3.29648105126532      0.68188926893785
  H   -7.40826870119346      2.30554360617946      0.59847850614268
  H   -7.16052408093545      0.52168318521341      0.61641091648806
  O   0.43280870912595     -0.31287815845346     -2.50436778531869
  O   -5.46723610669836      1.72918944641604      0.56732669035481
  H   -1.89981661252349     -3.39359011326762     -2.39610249287759
  O   -4.83549232633548     -0.13981321999739      1.60821280582875
  C   -6.80182669825763      1.48673925883736      1.00045619792830
